# Supplementary material for: 1-Cyano­methyl-4-aza-1-azonia­bicyclo­[2.2.2]octane bromide dihydrate
Source: Acta Crystallogr Sect E Struct Rep Online. 2010 Jun 5;66(Pt 7):o1527. doi: 10.1107/S1600536810019926 (PMC3006882; doi:10.1107/S1600536810019926)
Supplement: Supplementary file 1 [file e-66-o1527-sup1.cif]

##############################################################################
###                                                                        ###
###        Electronic paper (Acta Crystallographica Section E)             ###
###                                                                        ###
##############################################################################
#                                                                            #
# This CIF contains the data in a paper accepted for publication in Acta     #
# Crystallographica Section E. It conforms to the requirements of Notes      #
# for Authors for Section E, and has been peer reviewed under the auspices   #
# of the IUCr Commission on Journals.                                        #
#                                                                            #
# Full details of the Crystallographic Information File format               #
# are given in the paper "The Crystallographic Information File (CIF):       #
# a New Standard Archive File for Crystallography" by S. R. Hall, F. H.      #
# Allen and I. D. Brown [Acta Cryst. (1991), A47, 655-685].                  #
#                                                                            #
# The current version of the core CIF dictionary is obtainable from          #
# ftp://ftp.iucr.org/pub/cif_core.dic. The current version number is 2.4.    #
#                                                                            #
# Software is freely available for graphical display of the structure(s) in  #
# this CIF.  For information consult the CIF home page http://www.iucr.org/  #
# cif/home.html                                                              #
#                                                                            #
# This file may be used for bona fide research purposes within the           #
# scientific community so long as proper attribution is given to the journal # 
# article from which it was obtained.                                        #
#                                                                            #
##############################################################################
                                             
data_I
_audit_creation_method     SHELXL-97
_chemical_name_systematic
;
1-Cyanomethyl-4-aza-1-azoniabicyclo[2.2.2]octane bromide dihydrate
;
_chemical_name_common     ?
_chemical_formula_moiety     'C8 H14 N3 +, Br -, 2(H2 O)'
_chemical_formula_sum     'C8 H18 Br N3 O2'
_chemical_formula_iupac     'C8 H14 N3 +, Br -, 2H2 O'
_chemical_formula_weight     268.16
_chemical_melting_point     ?
_symmetry_cell_setting     orthorhombic
_symmetry_space_group_name_H-M     'P 21 21 21'
_symmetry_space_group_name_Hall     'P 2ac 2ab'
loop_
    _symmetry_equiv_pos_as_xyz
    'x, y, z'
    '-x+1/2, -y, z+1/2'
    'x+1/2, -y+1/2, -z'
    '-x, y+1/2, -z+1/2'
_cell_length_a     7.461(5)
_cell_length_b     12.008(7)
_cell_length_c     13.236(8)
_cell_angle_alpha     90.00
_cell_angle_beta     90.00
_cell_angle_gamma     90.00
_cell_volume     1185.8(13)
_cell_formula_units_Z     4
_cell_measurement_reflns_used     3350
_cell_measurement_theta_min     6.28
_cell_measurement_theta_max     55.21
_cell_measurement_temperature     293(2)
_exptl_crystal_description     prism
_exptl_crystal_colour     colourless
_exptl_crystal_size_max     0.20
_exptl_crystal_size_mid     0.20
_exptl_crystal_size_min     0.20
_exptl_crystal_density_diffrn     1.502
_exptl_crystal_density_meas     ?
_exptl_crystal_density_method     'not measured'
_exptl_crystal_F_000     552
_exptl_absorpt_coefficient_mu     3.450
_exptl_absorpt_correction_type     multi-scan
_exptl_absorpt_process_details     '(CrystalClear; Rigaku, 2005)'
_exptl_absorpt_correction_T_min     0.7011
_exptl_absorpt_correction_T_max     1.0000
_exptl_special_details
;
;
_diffrn_ambient_temperature     293(2)
_diffrn_radiation_type     MoK\a
_diffrn_radiation_wavelength     0.71073
_diffrn_radiation_source     'fine-focus sealed tube'
_diffrn_radiation_monochromator     graphite
_diffrn_measurement_device_type     'Rigaku Mercury CCD'
_diffrn_measurement_method     \w
_diffrn_detector_area_resol_mean     13.6620
_diffrn_reflns_number     13047
_diffrn_reflns_av_R_equivalents     0.0727
_diffrn_reflns_av_sigmaI/netI     0.0546
_diffrn_reflns_theta_min     3.08
_diffrn_reflns_theta_max     27.46
_diffrn_reflns_theta_full     27.46
_diffrn_measured_fraction_theta_max     0.998
_diffrn_measured_fraction_theta_full     0.998
_diffrn_reflns_limit_h_min     -9
_diffrn_reflns_limit_h_max     9
_diffrn_reflns_limit_k_min     -15
_diffrn_reflns_limit_k_max     15
_diffrn_reflns_limit_l_min     -17
_diffrn_reflns_limit_l_max     17
_diffrn_standards_number     ?
_diffrn_standards_interval_count     ?
_diffrn_standards_interval_time     ?
_diffrn_standards_decay_%     ?
_refine_special_details
;
Refinement of <i>F</i>^2^ against ALL reflections. The weighted <i>R</i>-factor
<i>wR</i> and goodness of fit <i>S</i> are based on <i>F</i>^2^, conventional
<i>R</i>-factors <i>R</i> are based on <i>F</i>, with <i>F</i> set to zero for
negative <i>F</i>^2^. The threshold expression of <i>F</i>^2^ >
\s(<i>F</i>^2^) is used only for calculating <i>R</i>-factors(gt) <i>etc</i>.
and is not relevant to the choice of reflections for refinement.
<i>R</i>-factors based on <i>F</i>^2^ are statistically about twice as large
as those based on <i>F</i>, and <i>R</i>- factors based on ALL data will be
even larger.
;
_reflns_number_total     2711
_reflns_number_gt     2219
_reflns_threshold_expression     I>2sigma(I)
_refine_ls_structure_factor_coef     Fsqd
_refine_ls_matrix_type     full
_refine_ls_R_factor_all     0.0547
_refine_ls_R_factor_gt     0.0408
_refine_ls_wR_factor_gt     0.0724
_refine_ls_wR_factor_ref     0.0774
_refine_ls_goodness_of_fit_ref     1.014
_refine_ls_restrained_S_all     1.002
_refine_ls_number_reflns     2711
_refine_ls_number_parameters     140
_refine_ls_number_restraints     101
_refine_ls_hydrogen_treatment     constr
_refine_ls_weighting_scheme     calc
_refine_ls_weighting_details
         'calc w=1/[\s^2^(Fo^2^)+(0.0275P)^2^+0.0000P] where P=(Fo^2^+2Fc^2^)/3'
_atom_sites_solution_hydrogens     geom
_atom_sites_solution_primary     direct
_atom_sites_solution_secondary     difmap
_refine_ls_shift/su_max     0.000
_refine_ls_shift/su_mean     0.000
_refine_diff_density_max     0.288
_refine_diff_density_min     -0.286
_refine_ls_extinction_method     'SHELXL97 (Sheldrick, 2008)'
_refine_ls_extinction_coef     0.0055(11)
_refine_ls_extinction_expression
                                  'Fc^*^=kFc[1+0.001xFc^2^\l^3^/sin(2\q)]^-1/4^'
_refine_ls_abs_structure_details     'Flack (1983), 1134 Friedel pairs'
_refine_ls_abs_structure_Flack     0.033(14)
loop_
    _atom_type_symbol
    _atom_type_description
    _atom_type_scat_dispersion_real
    _atom_type_scat_dispersion_imag
    _atom_type_scat_source
    'C' 'C' 0.0033 0.0016
                         'International Tables Vol C Tables 4.2.6.8 and 6.1.1.4'
    'H' 'H' 0.0000 0.0000
                         'International Tables Vol C Tables 4.2.6.8 and 6.1.1.4'
    'Br' 'Br' -0.2901 2.4595
                         'International Tables Vol C Tables 4.2.6.8 and 6.1.1.4'
    'N' 'N' 0.0061 0.0033
                         'International Tables Vol C Tables 4.2.6.8 and 6.1.1.4'
    'O' 'O' 0.0106 0.0060
                         'International Tables Vol C Tables 4.2.6.8 and 6.1.1.4'
_computing_data_collection     'CrystalClear (Rigaku, 2005)'
_computing_cell_refinement     'CrystalClear (Rigaku, 2005)'
_computing_data_reduction     'CrystalClear (Rigaku, 2005)'
_computing_structure_solution     'SHELXS97 (Sheldrick, 2008)'
_computing_structure_refinement     'SHELXL97 (Sheldrick, 2008)'
_computing_molecular_graphics     'SHELXTL (Sheldrick, 2008)'
_computing_publication_material     'SHELXL97 (Sheldrick, 2008)'
loop_
    _atom_site_type_symbol
    _atom_site_label
    _atom_site_fract_x
    _atom_site_fract_y
    _atom_site_fract_z
    _atom_site_U_iso_or_equiv
    _atom_site_adp_type
    _atom_site_calc_flag
    _atom_site_refinement_flags
    _atom_site_occupancy
    _atom_site_disorder_assembly
    _atom_site_disorder_group
    N N1 0.3080(4) 0.2169(2) 0.79551(19) 0.0332(7) Uani d U 1 B .
    C C1 0.3169(6) 0.2800(3) 0.8942(3) 0.0470(10) Uani d U 1 . .
    H H1A 0.3725 0.2343 0.9458 0.056 Uiso calc R 1 . .
    H H1B 0.1972 0.2997 0.9165 0.056 Uiso calc R 1 . .
    C C2 0.4287(6) 0.3857(3) 0.8761(3) 0.0623(11) Uani d U 1 B .
    H H2A 0.3617 0.4499 0.8995 0.075 Uiso calc R 1 . .
    H H2B 0.5381 0.3812 0.9154 0.075 Uiso calc RD 1 . .
    C C3 0.2110(6) 0.2873(3) 0.7178(3) 0.0640(13) Uani d DU 1 . .
    H H3A 0.0839 0.2899 0.7330 0.077 Uiso calc PR 0.70 A 1
    H H3B 0.2262 0.2556 0.6509 0.077 Uiso calc PR 0.70 A 1
    H H3C 0.1046 0.3208 0.7470 0.077 Uiso calc PR 0.30 A 2
    H H3D 0.1755 0.2422 0.6604 0.077 Uiso calc PR 0.30 A 2
    C C4 0.2926(10) 0.4068(6) 0.7216(5) 0.053(2) Uani d PDU 0.70 B 1
    H H4A 0.3034 0.4364 0.6536 0.063 Uiso calc PR 0.70 B 1
    H H4B 0.2148 0.4557 0.7600 0.063 Uiso calc PR 0.70 B 1
    C C4' 0.349(2) 0.3801(15) 0.6842(12) 0.078(8) Uani d PDU 0.30 B 2
    H H4C 0.4151 0.3555 0.6253 0.093 Uiso calc PR 0.30 B 2
    H H4D 0.2852 0.4480 0.6669 0.093 Uiso calc PR 0.30 B 2
    C C5 0.4948(6) 0.1953(3) 0.7609(4) 0.0645(12) Uani d DU 1 . .
    H H5A 0.4948 0.1434 0.7048 0.077 Uiso calc PR 0.70 B 1
    H H5B 0.5654 0.1638 0.8154 0.077 Uiso calc PR 0.70 B 1
    H H5C 0.4924 0.1661 0.6926 0.077 Uiso calc PR 0.30 B 2
    H H5D 0.5497 0.1398 0.8042 0.077 Uiso calc PR 0.30 B 2
    C C6 0.5746(11) 0.3096(5) 0.7274(8) 0.0645(12) Uani d PDU 0.70 B 1
    H H6A 0.6987 0.3144 0.7489 0.077 Uiso calc PR 0.70 B 1
    H H6B 0.5718 0.3148 0.6543 0.077 Uiso calc PR 0.70 B 1
    C C6' 0.6115(17) 0.3066(10) 0.7634(12) 0.078(8) Uani d PDU 0.30 B 2
    H H6C 0.6908 0.3071 0.8215 0.094 Uiso calc PRD 0.30 B 2
    H H6D 0.6830 0.3135 0.7025 0.094 Uiso calc PR 0.30 B 2
    N N2 0.4744(4) 0.4012(3) 0.7705(3) 0.0493(8) Uani d DU 1 . .
    C C7 0.2164(5) 0.1068(3) 0.8091(3) 0.0435(9) Uani d U 1 . .
    H H7A 0.2139 0.0676 0.7450 0.052 Uiso calc R 1 B .
    H H7B 0.2836 0.0619 0.8568 0.052 Uiso calc R 1 . .
    C C8 0.0335(6) 0.1213(3) 0.8459(3) 0.0488(10) Uani d U 1 B .
    N N3 -0.1082(6) 0.1335(3) 0.8753(3) 0.0724(11) Uani d U 1 . .
    Br Br1 0.08721(5) -0.01932(3) 0.56114(3) 0.05169(15) Uani d U 1 . .
    O O1 0.4108(4) 0.1366(2) 0.4565(2) 0.0779(9) Uani d U 1 . .
    H H1O1 0.3519 0.0980 0.4953 0.117 Uiso d R 1 . .
    H H2O1 0.4970 0.1418 0.4946 0.117 Uiso d R 1 . .
    O O2 0.2440(4) 0.3445(2) 0.4497(2) 0.0736(9) Uani d U 1 . .
    H H1O2 0.2887 0.2823 0.4448 0.110 Uiso d R 1 . .
    H H2O2 0.3207 0.3932 0.4458 0.110 Uiso d R 1 . .
loop_
    _atom_site_aniso_label
    _atom_site_aniso_U_11
    _atom_site_aniso_U_22
    _atom_site_aniso_U_33
    _atom_site_aniso_U_12
    _atom_site_aniso_U_13
    _atom_site_aniso_U_23
    N1 0.0371(15) 0.0258(15) 0.0368(16) 0.0016(13) -0.0012(12) -0.0057(12)
    C1 0.061(3) 0.042(2) 0.038(2) -0.0100(19) 0.0000(18) -0.0081(16)
    C2 0.063(3) 0.049(2) 0.074(3) -0.022(3) 0.012(3) -0.017(2)
    C3 0.079(3) 0.056(3) 0.057(2) -0.013(3) -0.027(2) 0.021(2)
    C4 0.070(4) 0.044(4) 0.044(4) 0.010(3) 0.003(3) 0.012(3)
    C4' 0.12(2) 0.036(10) 0.081(15) -0.034(12) -0.028(13) 0.018(10)
    C5 0.051(2) 0.041(2) 0.101(3) 0.0023(19) 0.032(2) -0.009(2)
    C6 0.051(2) 0.041(2) 0.101(3) 0.0023(19) 0.032(2) -0.009(2)
    C6' 0.076(13) 0.085(13) 0.072(13) -0.067(12) 0.050(10) -0.046(10)
    N2 0.0519(19) 0.0353(17) 0.061(2) -0.0021(15) 0.0030(16) 0.0087(16)
    C7 0.051(2) 0.0298(19) 0.049(2) -0.0041(18) 0.0025(19) 0.0010(16)
    C8 0.052(3) 0.042(2) 0.052(2) -0.0124(19) -0.0037(19) -0.0013(18)
    N3 0.058(3) 0.072(3) 0.087(3) -0.014(2) 0.004(2) -0.012(2)
    Br1 0.0441(2) 0.0516(2) 0.0595(2) 0.00308(19) -0.00010(19) -0.00776(18)
    O1 0.0656(19) 0.0689(19) 0.099(2) 0.0058(19) -0.008(2) 0.0238(17)
    O2 0.0561(18) 0.0486(17) 0.116(3) -0.0053(15) -0.009(2) 0.0014(18)
_geom_special_details
;
All e.s.d.'s (except the e.s.d. in the dihedral angle between two l.s. planes)
are estimated using the full covariance matrix. The cell e.s.d.'s are taken
into account individually in the estimation of e.s.d.'s in distances, angles
and torsion angles; correlations between e.s.d.'s in cell parameters are only
used when they are defined by crystal symmetry. An approximate (isotropic)
treatment of cell e.s.d.'s is used for estimating e.s.d.'s involving l.s.
planes.
;
loop_
    _geom_bond_atom_site_label_1
    _geom_bond_atom_site_label_2
    _geom_bond_site_symmetry_2
    _geom_bond_distance
    _geom_bond_publ_flag
    N1 C5 . 1.490(5) ?
    N1 C7 . 1.499(4) ?
    N1 C1 . 1.511(4) ?
    N1 C3 . 1.515(5) ?
    C1 C2 . 1.538(5) ?
    C1 H1A . 0.9700 ?
    C1 H1B . 0.9700 ?
    C2 N2 . 1.451(5) ?
    C2 H2A . 0.9700 ?
    C2 H2B . 0.9700 ?
    C3 C4 . 1.560(8) ?
    C3 C4' . 1.579(14) ?
    C3 H3A . 0.9700 ?
    C3 H3B . 0.9700 ?
    C3 H3C . 0.9700 ?
    C3 H3D . 0.9700 ?
    C4 N2 . 1.504(8) ?
    C4 H4A . 0.9700 ?
    C4 H4B . 0.9700 ?
    C4' N2 . 1.500(14) ?
    C4' H4C . 0.9700 ?
    C4' H4D . 0.9700 ?
    C5 C6 . 1.560(8) ?
    C5 C6' . 1.595(12) ?
    C5 H5A . 0.9700 ?
    C5 H5B . 0.9700 ?
    C5 H5C . 0.9700 ?
    C5 H5D . 0.9700 ?
    C6 N2 . 1.448(7) ?
    C6 H6A . 0.9700 ?
    C6 H6B . 0.9700 ?
    C6' N2 . 1.532(13) ?
    C6' H6C . 0.9700 ?
    C6' H6D . 0.9700 ?
    C7 C8 . 1.459(6) ?
    C7 H7A . 0.9700 ?
    C7 H7B . 0.9700 ?
    C8 N3 . 1.136(5) ?
    O1 H1O1 . 0.8201 ?
    O1 H2O1 . 0.8200 ?
    O2 H1O2 . 0.8201 ?
    O2 H2O2 . 0.8200 ?
loop_
    _geom_angle_atom_site_label_1
    _geom_angle_atom_site_label_2
    _geom_angle_atom_site_label_3
    _geom_angle_site_symmetry_1
    _geom_angle_site_symmetry_3
    _geom_angle
    _geom_angle_publ_flag
    C5 N1 C7 . . 108.0(3) ?
    C5 N1 C1 . . 108.2(3) ?
    C7 N1 C1 . . 111.0(3) ?
    C5 N1 C3 . . 109.6(3) ?
    C7 N1 C3 . . 110.8(3) ?
    C1 N1 C3 . . 109.2(3) ?
    N1 C1 C2 . . 107.6(3) ?
    N1 C1 H1A . . 110.2 ?
    C2 C1 H1A . . 110.2 ?
    N1 C1 H1B . . 110.2 ?
    C2 C1 H1B . . 110.2 ?
    H1A C1 H1B . . 108.5 ?
    N2 C2 C1 . . 112.6(3) ?
    N2 C2 H2A . . 109.1 ?
    C1 C2 H2A . . 109.1 ?
    N2 C2 H2B . . 109.1 ?
    C1 C2 H2B . . 109.1 ?
    H2A C2 H2B . . 107.8 ?
    N1 C3 C4 . . 107.7(4) ?
    N1 C3 C4' . . 105.9(7) ?
    C4 C3 C4' . . 26.6(8) ?
    N1 C3 H3A . . 110.2 ?
    C4 C3 H3A . . 110.2 ?
    C4' C3 H3A . . 132.1 ?
    N1 C3 H3B . . 110.2 ?
    C4 C3 H3B . . 110.2 ?
    C4' C3 H3B . . 86.8 ?
    H3A C3 H3B . . 108.5 ?
    N1 C3 H3C . . 110.6 ?
    C4 C3 H3C . . 85.7 ?
    C4' C3 H3C . . 110.6 ?
    H3A C3 H3C . . 26.3 ?
    H3B C3 H3C . . 128.5 ?
    N1 C3 H3D . . 110.6 ?
    C4 C3 H3D . . 130.2 ?
    C4' C3 H3D . . 110.6 ?
    H3A C3 H3D . . 85.1 ?
    H3B C3 H3D . . 25.6 ?
    H3C C3 H3D . . 108.7 ?
    N2 C4 C3 . . 109.0(5) ?
    N2 C4 H4A . . 109.9 ?
    C3 C4 H4A . . 109.9 ?
    N2 C4 H4B . . 109.9 ?
    C3 C4 H4B . . 109.9 ?
    H4A C4 H4B . . 108.3 ?
    N2 C4' C3 . . 108.2(9) ?
    N2 C4' H4C . . 110.1 ?
    C3 C4' H4C . . 110.1 ?
    N2 C4' H4D . . 110.1 ?
    C3 C4' H4D . . 110.1 ?
    H4C C4' H4D . . 108.4 ?
    N1 C5 C6 . . 106.9(4) ?
    N1 C5 C6' . . 111.0(5) ?
    C6 C5 C6' . . 20.1(9) ?
    N1 C5 H5A . . 110.3 ?
    C6 C5 H5A . . 110.3 ?
    C6' C5 H5A . . 123.7 ?
    N1 C5 H5B . . 110.3 ?
    C6 C5 H5B . . 110.3 ?
    C6' C5 H5B . . 90.9 ?
    H5A C5 H5B . . 108.6 ?
    N1 C5 H5C . . 109.4 ?
    C6 C5 H5C . . 93.5 ?
    C6' C5 H5C . . 109.4 ?
    H5A C5 H5C . . 18.8 ?
    H5B C5 H5C . . 124.1 ?
    N1 C5 H5D . . 109.4 ?
    C6 C5 H5D . . 127.7 ?
    C6' C5 H5D . . 109.4 ?
    H5A C5 H5D . . 90.6 ?
    H5B C5 H5D . . 20.4 ?
    H5C C5 H5D . . 108.0 ?
    N2 C6 C5 . . 111.1(5) ?
    N2 C6 H6A . . 109.4 ?
    C5 C6 H6A . . 109.4 ?
    N2 C6 H6B . . 109.4 ?
    C5 C6 H6B . . 109.4 ?
    H6A C6 H6B . . 108.0 ?
    N2 C6' C5 . . 104.9(8) ?
    N2 C6' H6C . . 110.8 ?
    C5 C6' H6C . . 110.8 ?
    N2 C6' H6D . . 110.8 ?
    C5 C6' H6D . . 110.8 ?
    H6C C6' H6D . . 108.8 ?
    C6 N2 C2 . . 113.8(5) ?
    C6 N2 C4' . . 84.0(10) ?
    C2 N2 C4' . . 124.4(7) ?
    C6 N2 C4 . . 109.2(5) ?
    C2 N2 C4 . . 102.0(4) ?
    C4' N2 C4 . . 27.8(9) ?
    C6 N2 C6' . . 21.1(8) ?
    C2 N2 C6' . . 96.9(6) ?
    C4' N2 C6' . . 104.3(10) ?
    C4 N2 C6' . . 127.5(6) ?
    C8 C7 N1 . . 111.2(3) ?
    C8 C7 H7A . . 109.4 ?
    N1 C7 H7A . . 109.4 ?
    C8 C7 H7B . . 109.4 ?
    N1 C7 H7B . . 109.4 ?
    H7A C7 H7B . . 108.0 ?
    N3 C8 C7 . . 179.2(5) ?
    H1O1 O1 H2O1 . . 94.5 ?
    H1O2 O2 H2O2 . . 111.1 ?
loop_
    _geom_hbond_atom_site_label_D
    _geom_hbond_atom_site_label_H
    _geom_hbond_atom_site_label_A
    _geom_hbond_site_symmetry_A
    _geom_hbond_distance_DH
    _geom_hbond_distance_HA
    _geom_hbond_distance_DA
    _geom_hbond_angle_DHA
    O1 H1O1 Br1 . 0.82 2.58 3.354(3) 158.7
    O2 H1O2 O1 . 0.82 1.98 2.791(4) 170.4
    O1 H2O1 O2 3_556 0.82 1.99 2.788(5) 163.8
    O2 H2O2 Br1 3_556 0.82 2.50 3.314(3) 171.5
    C7 H7A Br1 . 0.97 2.81 3.740(5) 161
    C7 H7B Br1 2 0.97 2.92 3.792(8) 151
data_global
_journal_date_recd_electronic     2010-05-25
_journal_date_accepted     2010-05-26
_journal_name_full     'Acta Crystallographica, Section E'
_journal_year     2010
_journal_volume     66
_journal_issue      7
_journal_page_first     o1527
_journal_page_last     o1527
_journal_paper_category     QO
_journal_coeditor_code     NC2186
_publ_contact_author_name     'Ying Cai'
_publ_contact_author_address
;
Ordered Matter Science Research Center, Southeast University, Nanjing 211189,
People's Republic of China
;
_publ_contact_author_email     cyik@163.com
_publ_contact_author_fax     '862552090626'
_publ_contact_author_phone     '862552090626'
_publ_section_title
;
1-Cyanomethyl-4-aza-1-azoniabicyclo[2.2.2]octane bromide dihydrate
;
loop_
    _publ_author_name
    _publ_author_footnote
    _publ_author_address
    'Cai, Ying' .
;
Ordered Matter Science Research Center, Southeast University, Nanjing 211189,
People's Republic of China
;
_publ_section_synopsis     .
