# Supplementary material for: 1-Cyano­methyl-4-aza-1-azonia­bicyclo­[2.2.2]octane bromide dihydrate
Source: Acta Crystallogr Sect E Struct Rep Online. 2010 Jun 5;66(Pt 7):o1527. doi: 10.1107/S1600536810019926 (PMC3006882; doi:10.1107/S1600536810019926)
Supplement: Supplementary file 2 [file e-66-o1527-Isup2.hkl]

# 
# h,k,l, Fc-squared, Fo-squared, sigma(Fo-squared) and status flag 
# 
data_I
_shelx_title ' I         P 21 21 21   R = 0.05' 
_shelx_refln_list_code          4 
_shelx_F_calc_maximum      148.55 
_exptl_crystal_F_000       552.00 
_reflns_d_resolution_high  0.7707 
 
loop_ 
 _symmetry_equiv_pos_as_xyz 
 'x, y, z' 
 '-x+1/2, -y, z+1/2' 
 'x+1/2, -y+1/2, -z' 
 '-x, y+1/2, -z+1/2' 
 
_cell_length_a     7.4610 
_cell_length_b    12.0080 
_cell_length_c    13.2360 
_cell_angle_alpha  90.000 
_cell_angle_beta   90.000 
_cell_angle_gamma  90.000 
 
_shelx_F_squared_multiplier     1.000 
 
loop_ 
 _refln_index_h 
 _refln_index_k 
 _refln_index_l 
 _refln_F_squared_calc 
 _refln_F_squared_meas 
 _refln_F_squared_sigma 
 _refln_observed_status 
   2   0   0     1297.64     1284.54     32.03 o 
   4   0   0      372.26      314.69     41.55 o 
   6   0   0     2766.20     2992.59     61.13 o 
   8   0   0      118.70      131.24     23.62 o 
   1   1   0     1812.37     1742.73     36.41 o 
   2   1   0     2996.88     3082.70     20.19 o 
   3   1   0     9689.26     9344.59     72.55 o 
   4   1   0       34.32       28.79      8.50 o 
   5   1   0      484.61      481.57     20.89 o 
   6   1   0        4.89       28.13     10.37 o 
   7   1   0      425.36      408.21     32.33 o 
   8   1   0        4.33       28.17     12.14 o 
   9   1   0      342.66      292.56     45.51 o 
   0   2   0      818.18      877.63     23.22 o 
   1   2   0      897.16      956.51     16.81 o 
   2   2   0     4843.43     4981.54     51.96 o 
   3   2   0        5.45        4.57      3.67 o 
   4   2   0     2189.74     2159.13     43.04 o 
   5   2   0      214.73      202.26     19.73 o 
   6   2   0     2195.26     2160.75     81.37 o 
   7   2   0       13.53       19.73      8.07 o 
   8   2   0       28.80       38.46     15.00 o 
   9   2   0        0.52        7.78      9.19 o 
   1   3   0     5923.85     5808.55     71.75 o 
   2   3   0     3339.94     3274.91     44.81 o 
   3   3   0     2921.28     2935.56     34.05 o 
   4   3   0     1962.35     2120.52     53.92 o 
   5   3   0      472.54      465.24     26.12 o 
   6   3   0       50.76       69.81     12.00 o 
   7   3   0      589.97      516.88     40.18 o 
   8   3   0       88.36       83.98     13.41 o 
   9   3   0      153.35      188.45     23.17 o 
   0   4   0       66.41       73.93      9.59 o 
   1   4   0       77.82       58.08      5.60 o 
   2   4   0       15.84       13.11      3.19 o 
   3   4   0       20.34       28.79      4.48 o 
   4   4   0     1615.34     1596.76     41.98 o 
   5   4   0     1595.81     1545.93     51.62 o 
   6   4   0      470.18      481.48     31.97 o 
   7   4   0       94.32       84.55     14.86 o 
   8   4   0       81.19       72.95     27.75 o 
   9   4   0        2.20        9.28     15.83 o 
   1   5   0     1320.21     1369.38     29.75 o 
   2   5   0     1160.39     1127.53     29.96 o 
   3   5   0     6274.89     6716.33    134.15 o 
   4   5   0      178.02      174.30     15.49 o 
   5   5   0      218.42      237.49     10.84 o 
   6   5   0       38.58       65.95     15.30 o 
   7   5   0      182.88      181.83     28.92 o 
   8   5   0       76.63       72.65     12.51 o 
   9   5   0      164.24      153.74     19.71 o 
   0   6   0     2568.77     2632.67     58.31 o 
   1   6   0     5277.25     5587.89     70.40 o 
   2   6   0      925.24      940.19     36.17 o 
   3   6   0        5.59        4.84      5.63 o 
   4   6   0      656.94      647.54     25.96 o 
   5   6   0       98.98       88.97     13.75 o 
   6   6   0      963.24     1035.41     65.56 o 
   7   6   0      216.38      236.44     35.56 o 
   8   6   0        0.38       18.06     21.50 o 
   1   7   0      299.91      297.40      8.95 o 
   2   7   0      479.26      443.14     26.72 o 
   3   7   0     1659.00     1724.60     46.33 o 
   4   7   0      468.88      514.64     24.19 o 
   5   7   0       73.58       75.71     15.11 o 
   6   7   0        0.80       11.55     10.85 o 
   7   7   0       48.02       42.72     18.33 o 
   8   7   0      104.18      109.69     21.00 o 
   0   8   0     2390.70     2443.17    127.33 o 
   1   8   0     2751.42     2766.90     67.75 o 
   2   8   0      330.22      374.90     26.74 o 
   3   8   0        2.49        6.80      9.76 o 
   4   8   0      302.56      325.10     38.01 o 
   5   8   0      576.72      595.62     50.20 o 
   6   8   0      307.19      298.53     38.40 o 
   7   8   0      240.95      311.39     47.51 o 
   8   8   0        5.34       22.83     11.92 o 
   1   9   0      264.11      237.89     19.93 o 
   2   9   0     1910.23     1984.68     85.08 o 
   3   9   0       63.82       71.77     14.57 o 
   4   9   0      942.85     1052.82     64.74 o 
   5   9   0       17.75       46.25     29.51 o 
   6   9   0       61.13       60.35     16.48 o 
   7   9   0       36.95       19.30     11.89 o 
   0  10   0     1141.48     1176.76     64.09 o 
   1  10   0      690.82      713.52     30.47 o 
   2  10   0       78.61       69.70     11.38 o 
   3  10   0       47.20       56.08     31.61 o 
   4  10   0        1.17       23.17     17.74 o 
   5  10   0      404.67      434.04     47.34 o 
   6  10   0        6.40       24.33     12.20 o 
   7  10   0      164.37      180.02     29.06 o 
   1  11   0       35.79       22.55      9.88 o 
   2  11   0      771.00      793.13     50.24 o 
   3  11   0       25.86       19.29      9.84 o 
   4  11   0      335.17      310.06     50.35 o 
   5  11   0        0.11       13.76     21.20 o 
   6  11   0        2.22       18.43     27.33 o 
   0  12   0      125.41      108.04     30.65 o 
   1  12   0      205.40      184.66     24.14 o 
   2  12   0        1.99       20.39     11.28 o 
   3  12   0        0.42        4.21     23.55 o 
   4  12   0        2.36       25.66     33.50 o 
   5  12   0      233.91      258.49     37.61 o 
   6  12   0       11.75       19.66     16.02 o 
   1  13   0       23.66       22.75     12.40 o 
   2  13   0      168.99      196.57     34.93 o 
   3  13   0        6.55       27.07     26.12 o 
   4  13   0      224.93      197.03     29.87 o 
   5  13   0       14.01       -1.77     14.00 o 
   0  14   0        1.82       25.95     22.92 o 
   1  14   0      190.04      135.44     30.81 o 
   2  14   0       46.20       32.50     21.66 o 
   3  14   0        2.05       -3.48     35.85 o 
   4  14   0        1.97       -6.22     22.44 o 
   1  15   0        0.26        2.13     23.49 o 
   2  15   0      188.59      168.89     41.18 o 
   1   0   1      385.32      360.26      8.16 o 
   2   0   1    10314.84     9902.15     83.34 o 
   3   0   1      186.70      180.14      9.66 o 
   4   0   1     2223.17     2124.22     53.91 o 
   5   0   1     1205.78     1222.13     54.71 o 
   6   0   1       35.46       33.98      9.75 o 
   7   0   1      138.78      142.81     16.35 o 
   8   0   1      526.60      459.43     36.66 o 
   9   0   1       10.21        4.76     12.84 o 
  -9   1   1        5.76       26.54     11.88 o 
  -8   1   1       64.54       70.52     13.39 o 
  -7   1   1      556.17      554.32     38.34 o 
  -6   1   1       73.00       75.33     12.16 o 
  -5   1   1     1942.36     1946.43     55.08 o 
  -4   1   1      873.64      783.46     32.38 o 
  -3   1   1     1090.89     1097.44     25.93 o 
  -2   1   1     2988.98     2901.52     28.36 o 
  -1   1   1     6729.20     5963.17    123.23 o 
   1   1   1     4995.56     5321.62    148.82 o 
   2   1   1     3132.99     2998.63     18.86 o 
   3   1   1     1032.48     1036.49     24.21 o 
   4   1   1      805.91      745.96     30.45 o 
   5   1   1     2017.64     1922.91     55.92 o 
   6   1   1       86.26       70.39     10.65 o 
   7   1   1      715.34      762.37     43.46 o 
   8   1   1       80.50       82.32     12.09 o 
   9   1   1        7.78       15.96     13.25 o 
  -9   2   1        2.67        8.01     14.33 o 
  -8   2   1      462.66      447.13     47.02 o 
  -7   2   1       98.08      118.73     13.95 o 
  -6   2   1      127.39      109.86     12.54 o 
  -5   2   1      284.03      308.59     19.43 o 
  -4   2   1     4176.91     4245.18     88.94 o 
  -3   2   1      965.78      988.18     24.60 o 
  -2   2   1     5884.30     5885.23     50.25 o 
  -1   2   1     4085.79     3929.68     50.81 o 
   0   2   1      461.20      434.97      8.38 o 
   1   2   1     4104.01     3973.33     42.32 o 
   2   2   1     5492.09     5708.36     49.08 o 
   3   2   1      890.41      936.96     20.59 o 
   4   2   1     4343.83     4434.46     94.65 o 
   5   2   1      354.21      352.19     20.22 o 
   6   2   1      127.20      124.22     16.83 o 
   7   2   1      107.11       86.42     13.73 o 
   8   2   1      422.47      456.86     45.84 o 
   9   2   1        0.70       12.33      9.82 o 
  -9   3   1       48.95       45.85     14.15 o 
  -8   3   1      110.81      109.76     14.29 o 
  -7   3   1      605.25      662.36     36.23 o 
  -6   3   1      326.93      383.55     25.01 o 
  -5   3   1     2352.01     2454.24     62.80 o 
  -4   3   1      271.51      262.29     12.38 o 
  -3   3   1       46.76       44.57      5.77 o 
  -2   3   1     3077.31     3124.58     27.38 o 
  -1   3   1    14234.79    13916.87    217.67 o 
   0   3   1     1216.07     1157.58     21.79 o 
   1   3   1    14056.05    13834.41    307.85 o 
   2   3   1     3190.16     3283.24     32.36 o 
   3   3   1       74.19       85.98      8.53 o 
   4   3   1      278.60      274.85     14.42 o 
   5   3   1     2612.30     2695.32     54.25 o 
   6   3   1      310.82      319.47     21.27 o 
   7   3   1      618.47      686.24     33.83 o 
   8   3   1      103.27      105.27     16.20 o 
   9   3   1       44.31       35.33     21.96 o 
  -9   4   1       54.78       36.56     17.28 o 
  -8   4   1      264.12      247.10     28.98 o 
  -7   4   1       65.51       78.92     10.57 o 
  -6   4   1        0.95        1.11     13.05 o 
  -5   4   1      334.49      339.72     11.45 o 
  -4   4   1     1591.21     1579.19     40.10 o 
  -3   4   1     1977.24     2094.73     52.17 o 
  -2   4   1     7133.28     7357.23     77.32 o 
  -1   4   1      808.56      783.17     15.47 o 
   0   4   1     1033.44     1016.32     17.11 o 
   1   4   1      809.93      772.92     16.77 o 
   2   4   1     6817.66     7044.32     79.72 o 
   3   4   1     2177.68     2306.12     38.08 o 
   4   4   1     1401.47     1385.90     50.91 o 
   5   4   1      304.66      333.31     20.06 o 
   6   4   1       10.22       25.11      9.64 o 
   7   4   1       72.62       84.93     13.66 o 
   8   4   1      287.85      261.42     33.12 o 
   9   4   1       58.86       30.28     18.87 o 
  -9   5   1        9.41        3.77     14.09 o 
  -8   5   1       35.03       35.58     12.25 o 
  -7   5   1      353.98      378.04     35.44 o 
  -6   5   1      937.33     1022.28     57.38 o 
  -5   5   1     1426.33     1427.59     61.35 o 
  -4   5   1      410.05      422.31     20.16 o 
  -3   5   1      410.15      400.28     15.18 o 
  -2   5   1      181.31      259.44     18.55 o 
  -1   5   1     7438.46     7782.20    314.47 o 
   0   5   1     5291.24     5285.12     66.16 o 
   1   5   1     6687.44     7684.13     67.69 o 
   2   5   1      327.08      443.31     28.09 o 
   3   5   1      368.13      393.49     20.88 o 
   4   5   1      443.07      436.14     15.14 o 
   5   5   1     1421.35     1371.48     50.71 o 
   6   5   1      786.69      814.35     45.00 o 
   7   5   1      330.22      337.90     36.99 o 
   8   5   1       37.75       30.14     10.59 o 
   9   5   1       14.48       43.53     24.79 o 
  -8   6   1      154.09      124.98     22.25 o 
  -7   6   1      175.87      160.13     25.10 o 
  -6   6   1      224.45      241.94     39.40 o 
  -5   6   1      165.61      168.40     20.48 o 
  -4   6   1      758.57      735.39     29.25 o 
  -3   6   1     3079.60     2989.23    133.04 o 
  -2   6   1     1411.54     1420.59     40.22 o 
  -1   6   1     1146.90     1079.94     28.07 o 
   0   6   1      730.61      742.73     13.85 o 
   1   6   1     1194.54     1130.84     26.99 o 
   2   6   1     1628.29     1571.08     44.68 o 
   3   6   1     3024.93     3031.75     70.73 o 
   4   6   1      818.98      897.09     35.14 o 
   5   6   1      176.34      165.72     16.73 o 
   6   6   1      208.58      245.80     29.54 o 
   7   6   1      157.80      170.00     27.18 o 
   8   6   1      157.94      181.33     22.97 o 
  -8   7   1       32.59       35.71     13.23 o 
  -7   7   1       69.75       48.52     12.49 o 
  -6   7   1      283.29      301.29     39.49 o 
  -5   7   1      574.12      582.09     42.68 o 
  -4   7   1      540.93      523.73     23.78 o 
  -3   7   1      347.79      318.46     33.49 o 
  -2   7   1      816.05      856.48     33.96 o 
  -1   7   1     1126.47     1198.99     35.94 o 
   0   7   1      866.87      864.24     29.72 o 
   1   7   1     1488.77     1538.88     39.43 o 
   2   7   1      749.01      778.82     24.09 o 
   3   7   1      352.41      355.63     17.79 o 
   4   7   1      501.45      513.53     19.87 o 
   5   7   1      464.43      421.52     28.44 o 
   6   7   1      337.37      353.65     42.70 o 
   7   7   1       59.53       62.74     14.86 o 
   8   7   1       29.82       34.41     16.45 o 
  -8   8   1       75.95       80.80     30.64 o 
  -7   8   1      103.03       94.26     18.96 o 
  -6   8   1       71.27       82.07     15.31 o 
  -5   8   1      181.89      213.39     28.07 o 
  -4   8   1      305.49      308.23     36.05 o 
  -3   8   1      781.88      784.04     32.58 o 
  -2   8   1      546.15      544.44     24.56 o 
  -1   8   1     1139.68     1126.56     45.32 o 
   0   8   1       41.62       40.78      6.16 o 
   1   8   1     1256.44     1205.63     45.54 o 
   2   8   1      575.05      604.33     31.80 o 
   3   8   1      830.69      911.33     38.87 o 
   4   8   1      318.54      374.49     42.45 o 
   5   8   1      194.77      250.05     30.16 o 
   6   8   1       79.18       84.11     19.70 o 
   7   8   1      105.05       89.45     25.07 o 
   8   8   1       66.34       76.58     24.06 o 
  -7   9   1       16.15        9.36     14.58 o 
  -6   9   1      223.76      257.26     38.55 o 
  -5   9   1      157.84      165.89     22.57 o 
  -4   9   1      386.70      360.32     34.30 o 
  -3   9   1       71.18       65.09     16.48 o 
  -2   9   1      599.85      639.40     21.91 o 
  -1   9   1      363.18      391.14     22.51 o 
   0   9   1     1085.51     1123.70     40.03 o 
   1   9   1      475.24      479.35     17.92 o 
   2   9   1      572.51      588.52     28.89 o 
   3   9   1       80.19      107.48     15.54 o 
   4   9   1      437.01      479.85     41.53 o 
   5   9   1      152.71      171.45     24.92 o 
   6   9   1      257.72      286.25     30.04 o 
   7   9   1       17.18       35.98     12.75 o 
  -7  10   1       34.94       49.42     19.82 o 
  -6  10   1       52.02       67.39     22.32 o 
  -5  10   1       88.42      109.53     20.63 o 
  -4  10   1      127.33      164.00     25.45 o 
  -3  10   1      706.58      755.66     45.42 o 
  -2  10   1      189.91      186.25     19.69 o 
  -1  10   1      329.46      331.80     29.73 o 
   0  10   1       83.56       75.29      8.99 o 
   1  10   1      220.26      203.34     25.81 o 
   2  10   1      196.93      219.09     21.68 o 
   3  10   1      635.64      727.98     44.68 o 
   4  10   1      119.10      104.36     20.01 o 
   5  10   1       80.32       79.00     18.48 o 
   6  10   1       52.06       50.94     15.28 o 
   7  10   1       44.75       53.46     19.94 o 
  -6  11   1      238.77      234.02     38.30 o 
  -5  11   1       19.55       18.73     15.00 o 
  -4  11   1       96.28      120.70     21.98 o 
  -3  11   1      195.10      178.54     26.96 o 
  -2  11   1      126.05      130.11     19.99 o 
  -1  11   1      205.52      180.44     21.23 o 
   0  11   1     1675.12     1716.79     56.88 o 
   1  11   1      150.07      144.54     16.13 o 
   2  11   1      107.85      112.06     14.95 o 
   3  11   1      196.79      201.09     26.31 o 
   4  11   1       63.06       74.02     17.25 o 
   5  11   1       31.18       58.66     18.88 o 
   6  11   1      263.10      277.89     44.65 o 
  -6  12   1       34.43       23.12     33.58 o 
  -5  12   1       14.87       36.12     15.87 o 
  -4  12   1       48.23       66.21     15.78 o 
  -3  12   1      482.44      490.56     44.40 o 
  -2  12   1       45.15       44.99     13.93 o 
  -1  12   1      160.80      170.93     36.09 o 
   0  12   1      209.50      212.23     25.43 o 
   1  12   1      155.11      134.74     18.22 o 
   2  12   1       39.65       34.90     15.72 o 
   3  12   1      458.58      407.27     64.92 o 
   4  12   1       45.29       33.27     23.10 o 
   5  12   1       17.03       15.06     11.74 o 
   6  12   1       36.13       40.30     22.21 o 
  -5  13   1        0.48        9.65     10.85 o 
  -4  13   1       76.55       92.16     28.17 o 
  -3  13   1       20.08       38.30     13.01 o 
  -2  13   1       90.25       61.50     18.93 o 
  -1  13   1       34.26       49.10     15.47 o 
   0  13   1      309.91      315.18     42.18 o 
   1  13   1       30.56       43.01     27.30 o 
   2  13   1       97.21       87.42     20.89 o 
   3  13   1       15.16       33.65     24.52 o 
   4  13   1       82.69       69.79     16.90 o 
   5  13   1        1.58        3.89     11.29 o 
  -4  14   1       23.90       16.93     21.71 o 
  -3  14   1      135.62      104.73     38.82 o 
  -2  14   1       35.85       54.24     20.05 o 
  -1  14   1       88.75       88.80     20.63 o 
   0  14   1       80.11       43.15     15.90 o 
   1  14   1       99.35      104.58     51.51 o 
   2  14   1       40.32       36.18     19.19 o 
   3  14   1      172.99      195.93     40.45 o 
   4  14   1       33.62       59.16     33.70 o 
  -2  15   1       25.86       16.52     20.54 o 
  -1  15   1        6.64        0.22     14.49 o 
   0  15   1       87.61       67.94     19.56 o 
   1  15   1       11.46       29.72     22.21 o 
   2  15   1       35.97       55.55     21.47 o 
   0   0   2       78.97       63.85      5.97 o 
   1   0   2      124.51      105.13      4.22 o 
   2   0   2      679.91      631.03     11.91 o 
   3   0   2     4569.54     4689.11     90.86 o 
   4   0   2     2782.20     2672.65     71.60 o 
   5   0   2        4.70       15.82      6.40 o 
   6   0   2     2045.54     1911.42     75.87 o 
   7   0   2      472.69      446.00     32.61 o 
   8   0   2        6.59       25.54     10.11 o 
   9   0   2      107.68      107.07     13.46 o 
  -9   1   2      135.57      142.97     25.27 o 
  -8   1   2       66.47       54.84     11.53 o 
  -7   1   2      177.28      164.70     16.62 o 
  -6   1   2      963.56      935.35     55.48 o 
  -5   1   2      302.74      320.56     14.53 o 
  -4   1   2      812.08      799.28     34.45 o 
  -3   1   2     7276.66     7004.52     86.65 o 
  -2   1   2     2457.47     2380.38     39.45 o 
  -1   1   2     1449.99     1551.47     24.80 o 
   0   1   2     3194.54     3176.05     23.06 o 
   1   1   2     1568.94     1629.84     25.50 o 
   2   1   2     2163.00     2122.01     37.46 o 
   3   1   2     6971.67     7098.63     95.03 o 
   4   1   2      945.54      886.03     38.48 o 
   5   1   2      351.63      342.87     29.34 o 
   6   1   2      910.66      897.02     37.46 o 
   7   1   2      192.12      190.33     17.42 o 
   8   1   2       55.22       58.16      9.56 o 
   9   1   2      147.98      155.42     19.76 o 
  -9   2   2      171.05      165.63     21.78 o 
  -8   2   2       56.60       63.68      9.66 o 
  -7   2   2      191.35      197.63     22.62 o 
  -6   2   2      875.07      923.86     43.44 o 
  -5   2   2      301.72      298.36     17.00 o 
  -4   2   2     1162.23     1102.29     38.19 o 
  -3   2   2     2557.95     2499.94     43.84 o 
  -2   2   2     1611.71     1611.00     27.87 o 
  -1   2   2     6890.26     6838.69     90.87 o 
   0   2   2    12434.09    12677.67    189.48 o 
   1   2   2     7331.75     7094.50     94.81 o 
   2   2   2     1508.13     1502.97     30.49 o 
   3   2   2     2534.75     2432.17     24.72 o 
   4   2   2     1101.77     1051.86     33.31 o 
   5   2   2      271.25      261.86     20.19 o 
   6   2   2      714.60      705.67     27.34 o 
   7   2   2      240.01      220.18     25.76 o 
   8   2   2       42.86       51.73     17.00 o 
   9   2   2      164.05      156.23     18.57 o 
  -9   3   2      106.33       82.30     25.22 o 
  -8   3   2       73.33       71.92     15.07 o 
  -7   3   2      246.27      268.24     29.02 o 
  -6   3   2      699.73      701.47     39.52 o 
  -5   3   2      440.85      454.05     29.93 o 
  -4   3   2     1417.59     1319.77     39.59 o 
  -3   3   2     1604.70     1578.80     39.49 o 
  -2   3   2     2430.81     2492.89     39.71 o 
  -1   3   2     4543.37     4510.91     48.47 o 
   0   3   2     9098.15     8986.76     66.96 o 
   1   3   2     4595.30     4556.63     33.05 o 
   2   3   2     2570.27     2547.77     45.79 o 
   3   3   2     2055.53     2030.49     49.17 o 
   4   3   2     1321.46     1246.71     36.30 o 
   5   3   2      328.20      319.66     19.57 o 
   6   3   2      685.75      668.02     32.17 o 
   7   3   2      234.97      248.73     23.88 o 
   8   3   2       68.23       69.52     11.32 o 
   9   3   2      114.09       81.42     14.97 o 
  -9   4   2       56.40       51.96     13.73 o 
  -8   4   2       70.54       68.15     14.05 o 
  -7   4   2      179.93      181.03     22.71 o 
  -6   4   2      368.48      413.92     21.84 o 
  -5   4   2      741.26      796.04     37.07 o 
  -4   4   2      755.58      751.75     27.01 o 
  -3   4   2     2149.84     2124.03     46.74 o 
  -2   4   2     2458.25     2498.08     31.09 o 
  -1   4   2     3095.79     2948.53     37.29 o 
   0   4   2     2632.68     2556.51     18.52 o 
   1   4   2     3248.59     3130.00     54.00 o 
   2   4   2     2369.80     2353.35     30.21 o 
   3   4   2     2141.21     2219.01     51.27 o 
   4   4   2      690.97      723.61     24.38 o 
   5   4   2      965.82      942.39     32.12 o 
   6   4   2      390.52      422.43     24.28 o 
   7   4   2      173.62      199.90     19.90 o 
   8   4   2       73.66       81.36     11.78 o 
   9   4   2       46.69       65.21     17.12 o 
  -9   5   2       56.17       49.05     20.58 o 
  -8   5   2       44.06       54.33     17.86 o 
  -7   5   2      284.13      282.10     38.13 o 
  -6   5   2      406.49      475.56     23.09 o 
  -5   5   2      515.40      538.86     16.85 o 
  -4   5   2      553.69      582.93     30.44 o 
  -3   5   2     1008.43      927.21     35.32 o 
  -2   5   2      318.74      295.71     19.13 o 
  -1   5   2      441.21      384.53     23.06 o 
   0   5   2     3952.37     4147.29     44.48 o 
   1   5   2      385.24      351.69     24.65 o 
   2   5   2      291.43      261.30     19.31 o 
   3   5   2      826.23      830.56     40.60 o 
   4   5   2      499.94      513.59     21.85 o 
   5   5   2      555.68      556.52     19.09 o 
   6   5   2      393.76      442.97     31.38 o 
   7   5   2      294.27      281.75     31.23 o 
   8   5   2       41.63       56.45     13.91 o 
   9   5   2       51.04       48.84     21.86 o 
  -8   6   2       98.34      105.98     24.59 o 
  -7   6   2       91.99      137.97     21.60 o 
  -6   6   2      413.21      387.35     44.05 o 
  -5   6   2     1099.65     1158.50     50.24 o 
  -4   6   2      422.79      420.01     25.43 o 
  -3   6   2     1424.13     1420.86     56.54 o 
  -2   6   2     1158.22     1117.72     32.17 o 
  -1   6   2      610.30      590.76     39.49 o 
   0   6   2     4797.69     4869.07     57.71 o 
   1   6   2      375.00      375.50     10.35 o 
   2   6   2     1388.38     1357.35     38.55 o 
   3   6   2     1492.20     1575.97     55.09 o 
   4   6   2      328.75      369.77     19.49 o 
   5   6   2     1017.18     1145.23     47.54 o 
   6   6   2      472.02      500.85     63.76 o 
   7   6   2       90.71      116.23     22.54 o 
   8   6   2      101.40      104.64     21.71 o 
  -8   7   2       54.77       40.98     11.20 o 
  -7   7   2      128.28      131.83     23.11 o 
  -6   7   2      190.54      230.36     33.86 o 
  -5   7   2      444.59      492.95     37.08 o 
  -4   7   2      494.27      551.68     21.62 o 
  -3   7   2     1348.58     1356.98     42.62 o 
  -2   7   2     1099.16     1169.53     46.78 o 
  -1   7   2     1278.07     1270.63     47.21 o 
   0   7   2      507.80      485.16     19.72 o 
   1   7   2     1274.23     1288.78     51.20 o 
   2   7   2      941.57     1026.45     40.01 o 
   3   7   2     1331.73     1339.52     32.99 o 
   4   7   2      603.15      600.76     22.54 o 
   5   7   2      503.57      498.40     31.43 o 
   6   7   2      197.93      191.31     29.17 o 
   7   7   2      122.83      125.70     16.62 o 
   8   7   2       60.51       54.95     19.22 o 
  -8   8   2       44.63       52.62     17.64 o 
  -7   8   2      179.82      197.17     36.49 o 
  -6   8   2      140.47       83.06     20.34 o 
  -5   8   2      271.43      273.47     32.10 o 
  -4   8   2      426.37      484.92     38.34 o 
  -3   8   2      292.08      258.71     28.78 o 
  -2   8   2      587.84      537.12     37.37 o 
  -1   8   2      767.35      780.36     33.71 o 
   0   8   2     1348.64     1369.09     51.44 o 
   1   8   2      784.09      811.32     44.62 o 
   2   8   2      483.52      479.53     19.43 o 
   3   8   2      232.82      236.47     10.12 o 
   4   8   2      460.13      465.43     37.95 o 
   5   8   2      229.07      253.09     30.04 o 
   6   8   2      147.63      138.35     24.09 o 
   7   8   2      169.24      161.83     32.65 o 
   8   8   2       44.30       39.48     18.34 o 
  -7   9   2       79.92       57.86     17.09 o 
  -6   9   2       19.98       31.93     17.29 o 
  -5   9   2      261.63      306.56     40.07 o 
  -4   9   2      513.78      540.00     53.36 o 
  -3   9   2      203.80      220.58     27.39 o 
  -2   9   2      797.45      826.02     37.40 o 
  -1   9   2      896.93      897.84     36.37 o 
   0   9   2       32.41       32.08      5.47 o 
   1   9   2      886.76      830.71     38.16 o 
   2   9   2      872.35      857.07     35.21 o 
   3   9   2      207.09      246.17     26.63 o 
   4   9   2      473.68      587.51     55.85 o 
   5   9   2      222.63      259.78     42.33 o 
   6   9   2       26.70       67.62     39.17 o 
   7   9   2       97.68       94.36     21.80 o 
  -7  10   2       39.29       42.89     14.67 o 
  -6  10   2       33.75       26.49     33.51 o 
  -5  10   2      267.57      298.43     39.78 o 
  -4  10   2      365.91      345.02     37.72 o 
  -3  10   2       21.96       32.53     26.93 o 
  -2  10   2      439.26      479.34     27.41 o 
  -1  10   2      453.84      431.03     20.04 o 
   0  10   2      349.12      327.55     13.03 o 
   1  10   2      492.26      478.27     34.90 o 
   2  10   2      429.64      457.38     23.68 o 
   3  10   2       38.91       58.89     13.05 o 
   4  10   2      434.91      490.51     39.24 o 
   5  10   2      263.62      278.91     36.25 o 
   6  10   2       22.28       25.72     13.47 o 
   7  10   2       30.57       37.36     15.00 o 
  -6  11   2        6.93       15.41     16.42 o 
  -5  11   2      128.27      152.30     26.06 o 
  -4  11   2      175.84      178.71     24.66 o 
  -3  11   2        4.18       -3.66      8.62 o 
  -2  11   2      370.43      373.20     35.62 o 
  -1  11   2      318.47      321.21     31.65 o 
   0  11   2       55.90       50.01     11.18 o 
   1  11   2      338.82      319.63     34.05 o 
   2  11   2      405.57      488.62     43.69 o 
   3  11   2        0.82       13.18      6.47 o 
   4  11   2      160.35      169.80     24.65 o 
   5  11   2      134.26      157.84     29.00 o 
   6  11   2        7.61       37.34     15.66 o 
  -6  12   2        0.42        0.87     15.08 o 
  -5  12   2       45.04       48.26     13.32 o 
  -4  12   2      178.76      140.39     26.07 o 
  -3  12   2       22.09       22.90     10.43 o 
  -2  12   2      340.83      414.55     57.04 o 
  -1  12   2      374.60      448.72     42.82 o 
   0  12   2       86.10       81.06     19.33 o 
   1  12   2      354.94      327.85     14.33 o 
   2  12   2      371.46      453.75     54.02 o 
   3  12   2       20.81       34.21     21.14 o 
   4  12   2      159.78      165.26     26.00 o 
   5  12   2       51.98       60.36     16.18 o 
   6  12   2        0.16       -1.54     18.27 o 
  -5  13   2       23.10        6.98     27.29 o 
  -4  13   2       31.22       42.56     13.60 o 
  -3  13   2       42.06       37.14      9.04 o 
  -2  13   2      130.07      108.74     26.21 o 
  -1  13   2      131.32      109.81     22.20 o 
   0  13   2       16.04       25.64     17.52 o 
   1  13   2      126.33       99.63     36.69 o 
   2  13   2      118.11      130.68     31.21 o 
   3  13   2       41.53       21.08     20.62 o 
   4  13   2       43.07       47.61     22.14 o 
   5  13   2       17.50       15.11     26.37 o 
  -4  14   2       30.37       18.36     25.70 o 
  -3  14   2        5.20        7.78      8.28 o 
  -2  14   2       99.10       77.40     29.24 o 
  -1  14   2      117.34      103.92     22.51 o 
   0  14   2        8.13       29.46     13.82 o 
   1  14   2      119.58      100.40     30.20 o 
   2  14   2       84.87       56.16     22.28 o 
   3  14   2        3.66       28.62     21.60 o 
   4  14   2       23.43       17.63     20.45 o 
  -2  15   2       41.53       27.15     16.21 o 
  -1  15   2       20.13       28.17     11.61 o 
   0  15   2       25.18       21.05     13.68 o 
   1  15   2       24.79       21.40     24.92 o 
   2  15   2       28.37       38.23     18.23 o 
   1   0   3    22066.02    23084.32   1160.87 o 
   2   0   3       10.47       20.32      6.85 o 
   3   0   3      206.01      199.54     19.23 o 
   4   0   3      341.26      387.83     15.17 o 
   5   0   3     2427.15     2381.67     57.71 o 
   6   0   3        0.27       24.05     10.79 o 
   7   0   3      386.50      392.47     31.74 o 
   8   0   3       39.95       48.13      9.06 o 
   9   0   3       28.34       33.82     11.25 o 
  -9   1   3        4.12       17.60     10.00 o 
  -8   1   3      455.42      451.21     41.04 o 
  -7   1   3      113.61      102.68     13.74 o 
  -6   1   3       54.35       49.62      8.41 o 
  -5   1   3      529.75      486.38     30.47 o 
  -4   1   3     3306.40     3266.13     69.70 o 
  -3   1   3       86.14       95.43     11.77 o 
  -2   1   3     7547.83     7631.78     66.95 o 
  -1   1   3     4999.24     5161.29     48.05 o 
   0   1   3     5226.78     5476.61     63.26 o 
   1   1   3     5467.74     5516.93     58.65 o 
   2   1   3     7512.39     7613.71     66.28 o 
   3   1   3       67.47       74.43     12.42 o 
   4   1   3     3235.15     3260.38     63.13 o 
   5   1   3      451.30      431.52     24.12 o 
   6   1   3       51.57       50.18      9.78 o 
   7   1   3      120.19      140.54     14.18 o 
   8   1   3      447.61      446.80     42.75 o 
   9   1   3        5.49        3.51     12.44 o 
  -9   2   3        5.42       19.52      8.46 o 
  -8   2   3      144.29      155.07     16.83 o 
  -7   2   3      518.63      460.92     44.06 o 
  -6   2   3       66.44       53.48     15.04 o 
  -5   2   3     1782.56     1772.15     45.85 o 
  -4   2   3      301.40      341.07     18.01 o 
  -3   2   3      346.47      361.38     23.44 o 
  -2   2   3     3236.72     3218.17     35.30 o 
  -1   2   3     4445.68     4472.54     57.47 o 
   0   2   3       25.10       20.75      3.76 o 
   1   2   3     4821.69     4582.43     49.59 o 
   2   2   3     3131.49     3144.43     39.08 o 
   3   2   3      347.75      371.03     25.07 o 
   4   2   3      413.48      393.41     14.50 o 
   5   2   3     1803.09     1731.82     43.78 o 
   6   2   3       43.03       66.61      9.89 o 
   7   2   3      477.99      488.44     33.13 o 
   8   2   3      130.56      130.07     14.31 o 
   9   2   3        4.27       19.94     12.58 o 
  -9   3   3       18.43       35.20     15.21 o 
  -8   3   3      255.20      269.76     24.22 o 
  -7   3   3      143.53      136.08     23.27 o 
  -6   3   3      151.45      134.45     14.55 o 
  -5   3   3      504.05      481.91     15.50 o 
  -4   3   3     1923.35     1937.62     51.07 o 
  -3   3   3      997.83      984.23     26.69 o 
  -2   3   3     2585.75     2455.10     39.69 o 
  -1   3   3     2449.81     2449.53     26.26 o 
   0   3   3      848.76      849.81     15.75 o 
   1   3   3     2734.23     2588.59     19.75 o 
   2   3   3     2204.36     2247.41     48.44 o 
   3   3   3     1014.19      992.06     39.49 o 
   4   3   3     1833.09     1799.26     52.79 o 
   5   3   3      488.58      462.75     18.43 o 
   6   3   3      115.28       98.54     10.94 o 
   7   3   3      143.73      159.39     17.83 o 
   8   3   3      272.94      310.02     24.49 o 
   9   3   3       17.68       17.81     13.42 o 
  -9   4   3       18.21       24.45     12.19 o 
  -8   4   3       62.28       50.39     14.28 o 
  -7   4   3      336.44      347.22     37.80 o 
  -6   4   3      912.30      914.37     48.34 o 
  -5   4   3     1099.98     1086.27     40.71 o 
  -4   4   3     1838.93     1815.04     46.37 o 
  -3   4   3      309.04      307.63     10.20 o 
  -2   4   3      796.14      723.49     15.66 o 
  -1   4   3     1303.28     1204.93     26.22 o 
   0   4   3     1137.88     1115.60     20.33 o 
   1   4   3     1408.37     1324.47     27.91 o 
   2   4   3      977.82      941.13     24.52 o 
   3   4   3      324.65      321.46     12.77 o 
   4   4   3     1781.51     1830.38     48.28 o 
   5   4   3     1042.99      997.75     43.25 o 
   6   4   3      987.17     1072.12     52.88 o 
   7   4   3      349.04      396.66     24.82 o 
   8   4   3       68.61       66.43     14.84 o 
   9   4   3       21.98       33.58     13.47 o 
  -9   5   3       69.85       65.72     32.04 o 
  -8   5   3      210.30      164.49     39.72 o 
  -7   5   3       29.04       62.12     14.89 o 
  -6   5   3      178.35      197.39     14.35 o 
  -5   5   3      410.70      386.92     11.77 o 
  -4   5   3      440.49      449.25     26.93 o 
  -3   5   3     1111.89     1122.05     50.35 o 
  -2   5   3     5111.78     5274.44     99.73 o 
  -1   5   3       32.39       28.17      5.10 o 
   0   5   3     2264.52     2326.78     40.65 o 
   1   5   3       65.64       65.16      6.55 o 
   2   5   3     5119.61     5373.92     92.94 o 
   3   5   3     1229.68     1259.05     46.43 o 
   4   5   3      453.33      406.15     28.06 o 
   5   5   3      432.91      422.33     19.79 o 
   6   5   3      227.16      215.28     23.48 o 
   7   5   3       26.59       34.29     11.52 o 
   8   5   3      190.08      191.63     35.88 o 
   9   5   3       68.57       84.64     17.67 o 
  -8   6   3       22.64        8.85     14.51 o 
  -7   6   3      146.98      126.52     21.47 o 
  -6   6   3       97.19       90.87     15.64 o 
  -5   6   3      957.41      990.44     47.49 o 
  -4   6   3      221.48      222.56     16.80 o 
  -3   6   3      414.43      398.98     22.58 o 
  -2   6   3      518.92      443.26     32.42 o 
  -1   6   3     1987.41     1896.78     50.62 o 
   0   6   3     3101.49     3102.94     54.87 o 
   1   6   3     2061.35     2123.20     80.91 o 
   2   6   3      519.98      529.62     21.51 o 
   3   6   3      405.26      387.11     14.41 o 
   4   6   3      177.99      178.69     10.23 o 
   5   6   3      976.23     1053.13     39.63 o 
   6   6   3      104.98       99.73     19.32 o 
   7   6   3      159.64      125.36     25.53 o 
   8   6   3       25.05       49.47     14.02 o 
  -8   7   3       73.35       51.54     18.64 o 
  -7   7   3       90.77       81.37     15.40 o 
  -6   7   3       99.13       85.40     26.35 o 
  -5   7   3      122.64      120.63     21.08 o 
  -4   7   3      898.82      926.03     47.99 o 
  -3   7   3      914.91      991.29     50.29 o 
  -2   7   3      698.94      624.78     22.46 o 
  -1   7   3      591.42      597.70     18.55 o 
   0   7   3     1150.41     1151.42     46.89 o 
   1   7   3      530.16      545.25     22.49 o 
   2   7   3      844.58      880.25     38.93 o 
   3   7   3      907.04      948.39     34.63 o 
   4   7   3      939.24     1011.29     40.95 o 
   5   7   3      110.62      141.44     22.49 o 
   6   7   3      101.05      112.06     18.46 o 
   7   7   3       92.27       98.78     20.12 o 
   8   7   3       87.06       91.05     17.34 o 
  -8   8   3       17.77       28.05     19.67 o 
  -7   8   3       44.53       38.41     14.92 o 
  -6   8   3      356.17      339.80     42.34 o 
  -5   8   3      307.70      258.43     45.02 o 
  -4   8   3      257.49      278.06     28.07 o 
  -3   8   3       59.26       69.40     13.04 o 
  -2   8   3     1086.28     1050.31     38.93 o 
  -1   8   3     1060.97     1088.85     29.76 o 
   0   8   3     1187.50     1237.93     30.55 o 
   1   8   3      893.82      903.67     61.31 o 
   2   8   3     1005.62      980.33     28.18 o 
   3   8   3       20.38       25.37      6.45 o 
   4   8   3      290.67      342.55     24.76 o 
   5   8   3      314.91      337.49     48.87 o 
   6   8   3      308.12      403.98     46.49 o 
   7   8   3       43.55       64.25     31.77 o 
   8   8   3       16.85       51.48     18.45 o 
  -7   9   3      194.92      204.92     27.06 o 
  -6   9   3       20.75       20.99     18.07 o 
  -5   9   3       94.80       80.87     16.02 o 
  -4   9   3       48.32       36.29      9.51 o 
  -3   9   3     1236.57     1298.06     59.77 o 
  -2   9   3      425.61      415.51     18.27 o 
  -1   9   3      775.72      799.97     32.68 o 
   0   9   3       60.84       58.29      9.03 o 
   1   9   3      702.94      705.72     30.30 o 
   2   9   3      393.48      385.73     30.02 o 
   3   9   3     1176.46     1245.14     52.64 o 
   4   9   3       37.46       49.97     16.64 o 
   5   9   3       92.89       81.19     25.44 o 
   6   9   3       21.15       29.52     22.63 o 
   7   9   3      191.48      217.06     31.86 o 
  -7  10   3       26.61       21.49     11.01 o 
  -6  10   3      235.61      220.97     39.29 o 
  -5  10   3        6.39       25.25      9.20 o 
  -4  10   3      195.28      161.77     37.45 o 
  -3  10   3      172.11      181.59     23.09 o 
  -2  10   3      131.34      114.08     25.35 o 
  -1  10   3      246.88      258.02     24.67 o 
   0  10   3     1819.28     1833.71     69.79 o 
   1  10   3      303.82      306.77     25.92 o 
   2  10   3      148.35      148.35     19.26 o 
   3  10   3      208.03      195.44     20.74 o 
   4  10   3      197.23      212.89     28.22 o 
   5  10   3        6.06       22.06     23.11 o 
   6  10   3      240.55      242.07     33.99 o 
   7  10   3       19.93       42.72     24.04 o 
  -6  11   3       96.49       83.37     20.38 o 
  -5  11   3       32.59       43.42     13.47 o 
  -4  11   3       90.94       54.86     18.81 o 
  -3  11   3      435.98      480.32     34.94 o 
  -2  11   3        5.02       -0.65      8.26 o 
  -1  11   3      210.48      195.23     22.20 o 
   0  11   3       17.01       22.78      5.33 o 
   1  11   3      213.51      204.69     27.05 o 
   2  11   3       11.38       29.35     16.23 o 
   3  11   3      464.07      482.73     69.97 o 
   4  11   3      102.43       91.92     20.51 o 
   5  11   3       35.07       24.43     19.82 o 
   6  11   3       79.27      100.92     28.44 o 
  -5  12   3        4.31       11.91     12.84 o 
  -4  12   3       49.44       55.60     19.72 o 
  -3  12   3      162.45      173.75     23.96 o 
  -2  12   3       73.39       86.91     18.63 o 
  -1  12   3        7.08        6.10     11.01 o 
   0  12   3      335.77      382.49     51.15 o 
   1  12   3        5.62       10.57      8.42 o 
   2  12   3       88.29       87.13     14.27 o 
   3  12   3      161.11      189.02     27.38 o 
   4  12   3       65.68       55.28     16.06 o 
   5  12   3        6.64        6.40     14.35 o 
  -5  13   3       36.70       28.13     13.70 o 
  -4  13   3       52.34       38.98     23.04 o 
  -3  13   3      176.83      136.81     45.15 o 
  -2  13   3        9.92       11.03     20.77 o 
  -1  13   3       72.33       51.48     12.30 o 
   0  13   3      118.18      106.29     23.16 o 
   1  13   3       87.21       90.13     29.77 o 
   2  13   3       10.91       26.25     27.88 o 
   3  13   3      176.14      159.30     33.61 o 
   4  13   3       43.85       55.96     17.00 o 
   5  13   3       38.97       48.12     21.95 o 
  -3  14   3       40.23       30.98     14.78 o 
  -2  14   3       32.40       43.26     25.62 o 
  -1  14   3       25.15       17.43      9.38 o 
   0  14   3      113.73       82.95     26.11 o 
   1  14   3       23.75       -4.27     35.49 o 
   2  14   3       20.08        2.29     23.16 o 
   3  14   3       33.81       64.32     21.82 o 
  -2  15   3       24.33       20.83     39.79 o 
  -1  15   3       66.24       21.07     12.05 o 
   0  15   3       17.23       19.33     63.40 o 
   1  15   3       69.71       29.10     29.83 o 
   2  15   3       18.63      -14.77     47.58 o 
   0   0   4     1235.07     1232.58     28.48 o 
   1   0   4      513.06      537.83     13.84 o 
   2   0   4        1.61       -2.18      4.68 o 
   3   0   4     7072.16     7366.12    182.70 o 
   4   0   4      288.35      295.44     21.30 o 
   5   0   4      393.08      369.95     29.70 o 
   6   0   4        3.14        1.79     11.16 o 
   7   0   4      133.23      149.33     18.56 o 
   8   0   4        1.47       13.84     10.31 o 
   9   0   4      277.36      271.43     24.86 o 
  -9   1   4       12.69        8.53     12.26 o 
  -8   1   4       68.71       73.52     11.83 o 
  -7   1   4       29.74       27.60      9.56 o 
  -6   1   4     1581.87     1706.34     64.72 o 
  -5   1   4       27.41       25.11      7.21 o 
  -4   1   4      586.33      579.71     19.76 o 
  -3   1   4      398.08      404.61     26.52 o 
  -2   1   4      380.71      409.13     72.36 o 
  -1   1   4      126.83      131.04      7.76 o 
   0   1   4    20074.13    19730.60    994.03 o 
   1   1   4      169.31      166.14      6.70 o 
   2   1   4      676.64      682.92     14.94 o 
   3   1   4      399.68      398.62     28.54 o 
   4   1   4      640.93      640.90     25.31 o 
   5   1   4       37.29       37.32      8.61 o 
   6   1   4     1655.74     1704.20    107.58 o 
   7   1   4       38.30       35.57      6.76 o 
   8   1   4       86.19       75.96     11.61 o 
   9   1   4       12.63       18.91      9.23 o 
  -9   2   4      142.66      116.77     19.63 o 
  -8   2   4       14.48       20.35     10.01 o 
  -7   2   4      441.03      436.85     24.58 o 
  -6   2   4       44.48       54.02      8.34 o 
  -5   2   4      621.16      559.65     30.05 o 
  -4   2   4       14.52       19.09      4.98 o 
  -3   2   4     4815.60     4866.39    122.90 o 
  -2   2   4       14.91       15.13     10.32 o 
  -1   2   4     4944.93     5101.90     63.95 o 
   0   2   4      240.96      218.09      7.08 o 
   1   2   4     5567.55     5466.45     52.05 o 
   2   2   4       51.41       46.45     10.00 o 
   3   2   4     4708.81     4523.70    103.65 o 
   4   2   4       34.75       34.14      6.87 o 
   5   2   4      575.37      519.89     27.86 o 
   6   2   4       49.53       47.73      9.28 o 
   7   2   4      450.18      492.83     31.74 o 
   8   2   4       13.01       15.65      8.80 o 
   9   2   4      135.47      136.61     19.89 o 
  -9   3   4        5.27       17.56     11.38 o 
  -8   3   4       32.62       33.87      8.84 o 
  -7   3   4       15.20       36.50     15.11 o 
  -6   3   4     1200.81     1215.48     58.06 o 
  -5   3   4      566.30      499.72     23.81 o 
  -4   3   4     2502.90     2456.21     59.24 o 
  -3   3   4      506.02      491.50     23.63 o 
  -2   3   4     3834.52     4024.80     75.07 o 
  -1   3   4      408.93      398.60     22.93 o 
   0   3   4     1950.55     1906.62     35.44 o 
   1   3   4      263.07      241.49     13.86 o 
   2   3   4     3783.06     3885.77     46.94 o 
   3   3   4      495.73      503.41     22.22 o 
   4   3   4     2486.77     2396.04     58.53 o 
   5   3   4      551.26      493.08     16.77 o 
   6   3   4     1294.39     1253.49     58.70 o 
   7   3   4        7.45       -7.45      9.07 o 
   8   3   4       43.00       62.37     12.31 o 
   9   3   4        5.89       12.15      8.11 o 
  -9   4   4      177.50      156.66     22.11 o 
  -8   4   4       74.71       78.69     20.53 o 
  -7   4   4      347.99      348.85     31.44 o 
  -6   4   4       25.00       21.66      9.87 o 
  -5   4   4      450.95      447.86     19.14 o 
  -4   4   4      805.82      842.26     41.50 o 
  -3   4   4     3513.52     3617.18     64.42 o 
  -2   4   4     1197.90     1122.41     30.30 o 
  -1   4   4     2625.00     2678.96     39.17 o 
   0   4   4      126.89      153.83     12.22 o 
   1   4   4     2365.16     2363.60     36.40 o 
   2   4   4     1071.98     1013.78     25.32 o 
   3   4   4     3546.15     3738.20     78.50 o 
   4   4   4      858.51      886.34     31.36 o 
   5   4   4      344.01      333.81     25.52 o 
   6   4   4       23.68       21.16      7.64 o 
   7   4   4      362.11      372.92     32.12 o 
   8   4   4       72.74       70.82     14.56 o 
   9   4   4      188.84      144.31     30.17 o 
  -8   5   4       38.10       52.30     18.38 o 
  -7   5   4      238.04      242.42     32.33 o 
  -6   5   4      609.52      611.33     43.81 o 
  -5   5   4      476.53      519.02     27.39 o 
  -4   5   4      581.93      583.84     31.68 o 
  -3   5   4        5.97        4.78      7.35 o 
  -2   5   4      781.38      786.68     34.13 o 
  -1   5   4     2704.49     2634.52     45.47 o 
   0   5   4     6280.04     6368.08    170.63 o 
   1   5   4     2792.20     2819.87     53.89 o 
   2   5   4      749.99      747.22     31.42 o 
   3   5   4        6.72       12.19      3.60 o 
   4   5   4      604.18      592.50     33.01 o 
   5   5   4      447.66      468.78     14.79 o 
   6   5   4      588.90      652.23     47.56 o 
   7   5   4      196.10      194.69     24.10 o 
   8   5   4       33.14       48.95     19.48 o 
  -8   6   4      124.87      129.36     18.81 o 
  -7   6   4      111.31       85.20     19.23 o 
  -6   6   4       43.12       32.08     14.15 o 
  -5   6   4      249.85      283.34     27.80 o 
  -4   6   4      475.62      500.57     23.24 o 
  -3   6   4     1905.18     1872.74     56.61 o 
  -2   6   4     2439.77     2401.73     51.96 o 
  -1   6   4      330.82      319.20      9.48 o 
   0   6   4       56.19       51.32      6.85 o 
   1   6   4      244.52      253.81      9.10 o 
   2   6   4     2422.98     2452.04     77.58 o 
   3   6   4     1835.18     1913.51     56.06 o 
   4   6   4      512.07      518.13     14.31 o 
   5   6   4      330.85      358.64     28.40 o 
   6   6   4       35.27       27.71      7.59 o 
   7   6   4       96.49       76.34     16.95 o 
   8   6   4      122.15      145.85     26.23 o 
  -8   7   4        5.15       29.84     11.27 o 
  -7   7   4      187.75      220.11     30.14 o 
  -6   7   4      365.18      383.63     49.06 o 
  -5   7   4      352.98      349.60     38.80 o 
  -4   7   4      161.67      168.90     23.42 o 
  -3   7   4      160.48      132.88     20.76 o 
  -2   7   4      465.06      467.93     22.56 o 
  -1   7   4     1706.91     1734.71     41.75 o 
   0   7   4      657.31      639.83     23.48 o 
   1   7   4     1684.84     1739.38     46.06 o 
   2   7   4      480.67      485.83     33.58 o 
   3   7   4      163.10      143.72     17.64 o 
   4   7   4      164.61      197.17     21.79 o 
   5   7   4      335.47      305.18     28.22 o 
   6   7   4      332.60      381.98     43.56 o 
   7   7   4      205.96      246.52     28.11 o 
   8   7   4        4.03       -0.85     19.82 o 
  -7   8   4       35.07       20.98      7.65 o 
  -6   8   4        3.63        4.61     12.00 o 
  -5   8   4       51.68       39.44     13.68 o 
  -4   8   4      876.19      852.49     51.59 o 
  -3   8   4      325.59      282.70     27.02 o 
  -2   8   4      799.82      755.24     29.87 o 
  -1   8   4      178.60      156.83     10.48 o 
   0   8   4      228.13      208.60     15.91 o 
   1   8   4      193.72      197.38     10.39 o 
   2   8   4      938.66      914.31     37.51 o 
   3   8   4      387.43      385.64     23.60 o 
   4   8   4      873.23      999.71     65.46 o 
   5   8   4       45.05       67.66     17.06 o 
   6   8   4        4.83       20.56     12.10 o 
   7   8   4       27.71       10.03     17.50 o 
  -7   9   4      142.99      139.30     23.77 o 
  -6   9   4       36.40       34.28     26.43 o 
  -5   9   4      378.30      332.04     40.99 o 
  -4   9   4       46.09       52.36     13.46 o 
  -3   9   4       13.98       27.55     11.77 o 
  -2   9   4        4.76       11.87     11.04 o 
  -1   9   4      518.87      558.59     18.77 o 
   0   9   4      941.96      898.21     37.25 o 
   1   9   4      602.49      610.20     38.06 o 
   2   9   4        5.08       22.89     12.18 o 
   3   9   4       18.09       21.77     14.56 o 
   4   9   4       47.11       53.10     16.70 o 
   5   9   4      414.16      453.26     50.63 o 
   6   9   4       30.50       20.91     10.78 o 
   7   9   4      146.38      147.25     22.16 o 
  -7  10   4       20.43       22.71     19.18 o 
  -6  10   4        7.11       18.40     10.91 o 
  -5  10   4       38.15       36.53     14.67 o 
  -4  10   4      263.60      266.77     33.07 o 
  -3  10   4      102.33       74.61     16.46 o 
  -2  10   4      802.05      809.32     46.28 o 
  -1  10   4      329.07      331.22     17.59 o 
   0  10   4      153.51      163.19     16.78 o 
   1  10   4      364.02      356.37     20.94 o 
   2  10   4      753.44      788.14     69.60 o 
   3  10   4       81.61       89.15     16.24 o 
   4  10   4      225.89      249.84     30.15 o 
   5  10   4       39.27       47.66     20.41 o 
   6  10   4       11.13       44.14     15.07 o 
   7  10   4       27.24       41.87     17.33 o 
  -6  11   4       32.55       25.75     10.25 o 
  -5  11   4      228.29      185.73     28.02 o 
  -4  11   4       28.00       29.89     10.69 o 
  -3  11   4        6.07       20.37     15.98 o 
  -2  11   4       19.96       25.58      8.44 o 
  -1  11   4      548.89      579.86     46.98 o 
   0  11   4       10.35       12.15      7.10 o 
   1  11   4      483.07      523.08     50.42 o 
   2  11   4       23.87       15.90      7.36 o 
   3  11   4        6.67       19.62     21.82 o 
   4  11   4       27.76       26.28     16.58 o 
   5  11   4      216.18      189.14     31.57 o 
   6  11   4       34.46       55.85     29.06 o 
  -5  12   4        3.89       -7.34     15.28 o 
  -4  12   4      222.91      186.50     27.73 o 
  -3  12   4       41.64       29.32     13.69 o 
  -2  12   4      258.90      222.37     28.43 o 
  -1  12   4       11.70       26.56     15.64 o 
   0  12   4       42.51       54.97     20.10 o 
   1  12   4        9.29       25.59     17.97 o 
   2  12   4      234.36      197.57     29.16 o 
   3  12   4       45.77       46.89     13.09 o 
   4  12   4      216.73      236.13     28.51 o 
   5  12   4        4.09      -11.01     18.87 o 
  -4  13   4        1.58        4.60      9.09 o 
  -3  13   4       22.44       41.50     26.32 o 
  -2  13   4       24.35       43.14     20.84 o 
  -1  13   4      293.75      242.41     33.11 o 
   0  13   4        1.03        9.71     14.38 o 
   1  13   4      292.33      280.45     33.15 o 
   2  13   4       24.10        7.60     25.46 o 
   3  13   4       18.24        9.81     12.50 o 
   4  13   4        1.12       -0.07     21.75 o 
  -3  14   4       16.64       17.19     20.29 o 
  -2  14   4      171.89      142.61     27.79 o 
  -1  14   4       22.37       32.52     20.95 o 
   0  14   4        1.36       21.10     16.75 o 
   1  14   4       25.21       17.92     24.57 o 
   2  14   4      180.62      238.34     33.51 o 
   3  14   4       20.72       25.25     17.88 o 
  -1  15   4      131.09      116.59     23.94 o 
   0  15   4       19.51       16.63     20.30 o 
   1  15   4      134.14       54.94     38.12 o 
   1   0   5     2528.45     2415.01     33.90 o 
   2   0   5     1921.41     1868.80     49.23 o 
   3   0   5      537.32      552.62     26.43 o 
   4   0   5      356.77      373.54     19.14 o 
   5   0   5     2710.03     2895.40     84.97 o 
   6   0   5       32.83       39.47     10.93 o 
   7   0   5      597.94      584.67     29.75 o 
   8   0   5       66.48       67.92      9.73 o 
   9   0   5        0.59        4.60      9.45 o 
  -9   1   5        8.83        5.41     10.84 o 
  -8   1   5      371.85      317.88     30.80 o 
  -7   1   5       87.68       72.34      9.37 o 
  -6   1   5      108.58      104.83     13.70 o 
  -5   1   5      194.88      197.51     15.69 o 
  -4   1   5     2098.33     2117.09     55.28 o 
  -3   1   5      118.31      128.19      9.34 o 
  -2   1   5     5221.32     5180.77     81.55 o 
  -1   1   5     1008.48      991.90     23.25 o 
   0   1   5      675.01      665.53     16.53 o 
   1   1   5      836.61      867.90     17.47 o 
   2   1   5     5232.25     5235.30     60.66 o 
   3   1   5      139.85      145.29      9.88 o 
   4   1   5     2256.17     2312.22     65.41 o 
   5   1   5      259.37      267.84     19.39 o 
   6   1   5       96.67       85.98     13.37 o 
   7   1   5       70.79       69.19      9.68 o 
   8   1   5      363.27      361.83     86.01 o 
   9   1   5        8.05       11.33     11.77 o 
  -9   2   5       14.73       23.61     15.68 o 
  -8   2   5       98.89      104.09     17.63 o 
  -7   2   5      312.39      299.79     20.86 o 
  -6   2   5       75.75       87.82     11.51 o 
  -5   2   5     1663.68     1687.30     63.80 o 
  -4   2   5      297.92      281.76     18.45 o 
  -3   2   5      292.77      309.79      9.28 o 
  -2   2   5     1869.69     1831.72     46.14 o 
  -1   2   5     6857.27     6956.66    121.71 o 
   0   2   5     2790.97     2795.93     33.64 o 
   1   2   5     5984.32     5971.01    107.05 o 
   2   2   5     2060.85     1991.86     54.91 o 
   3   2   5      268.51      281.26      9.11 o 
   4   2   5      224.41      189.72     18.03 o 
   5   2   5     1639.42     1664.52     57.86 o 
   6   2   5       97.01       95.81     10.82 o 
   7   2   5      308.13      270.11     24.45 o 
   8   2   5      101.50       75.32     13.28 o 
   9   2   5       20.93       12.34      6.39 o 
  -9   3   5       21.08       34.25     12.07 o 
  -8   3   5      212.49      176.55     22.21 o 
  -7   3   5       69.94      101.01     16.39 o 
  -6   3   5       36.90       37.39     15.84 o 
  -5   3   5      244.29      255.65     26.68 o 
  -4   3   5     1503.39     1472.19     33.55 o 
  -3   3   5      648.53      635.07     25.38 o 
  -2   3   5     3573.49     3602.27     50.74 o 
  -1   3   5     1566.57     1577.22     41.43 o 
   0   3   5      163.20      136.21     11.46 o 
   1   3   5     1549.84     1440.00     35.57 o 
   2   3   5     3506.27     3682.60     75.78 o 
   3   3   5      621.40      610.15     26.39 o 
   4   3   5     1665.94     1668.04     41.83 o 
   5   3   5      263.39      270.25     19.16 o 
   6   3   5       23.93       30.16     13.75 o 
   7   3   5       72.02       67.92     10.79 o 
   8   3   5      203.81      187.50     19.57 o 
   9   3   5       24.87       23.23      9.80 o 
  -8   4   5        0.60       10.99     11.33 o 
  -7   4   5      229.16      211.20     24.01 o 
  -6   4   5      139.50      136.99     15.21 o 
  -5   4   5      494.93      521.11     15.95 o 
  -4   4   5      210.45      209.75     18.69 o 
  -3   4   5       22.55       22.78      8.22 o 
  -2   4   5      110.50       97.10      9.87 o 
  -1   4   5     3633.89     3703.55     90.60 o 
   0   4   5     1856.39     1913.17     47.33 o 
   1   4   5     3852.70     3785.18     78.72 o 
   2   4   5      197.99      217.72      8.87 o 
   3   4   5       12.43        6.65      7.31 o 
   4   4   5      314.79      336.98     22.19 o 
   5   4   5      548.55      566.07     16.63 o 
   6   4   5      108.99      114.73     14.49 o 
   7   4   5      202.96      206.00     22.39 o 
   8   4   5        2.27        3.58      6.84 o 
  -8   5   5      128.30      111.77     20.46 o 
  -7   5   5       54.32       54.52     18.56 o 
  -6   5   5       49.90       41.85     12.65 o 
  -5   5   5      450.16      470.75     12.21 o 
  -4   5   5      981.42     1019.41     46.60 o 
  -3   5   5      848.26      933.52     46.38 o 
  -2   5   5      967.38      947.14     37.28 o 
  -1   5   5       37.74       36.30      6.92 o 
   0   5   5       81.46       93.55     12.27 o 
   1   5   5       77.82       65.38      5.47 o 
   2   5   5     1067.54     1054.52     41.86 o 
   3   5   5      863.26      956.96     40.52 o 
   4   5   5      920.44      978.04     34.89 o 
   5   5   5      365.36      392.13     19.49 o 
   6   5   5       57.75       65.62     12.10 o 
   7   5   5       53.25       64.73     12.82 o 
   8   5   5      132.47       97.90     25.36 o 
  -8   6   5       23.80       25.28     30.30 o 
  -7   6   5      164.58      157.51     26.30 o 
  -6   6   5      420.91      404.37     33.82 o 
  -5   6   5      516.72      512.22     42.03 o 
  -4   6   5      448.78      450.43     25.38 o 
  -3   6   5      542.59      552.83     36.98 o 
  -2   6   5      110.48      104.38     13.49 o 
  -1   6   5     1595.29     1582.68     45.35 o 
   0   6   5      405.29      391.34     17.32 o 
   1   6   5     1463.68     1488.41     46.37 o 
   2   6   5       49.93       63.06      6.66 o 
   3   6   5      517.23      526.73     11.24 o 
   4   6   5      467.18      485.80     19.04 o 
   5   6   5      446.31      477.16     31.56 o 
   6   6   5      409.85      433.01     17.24 o 
   7   6   5      185.94      195.98     28.39 o 
   8   6   5       30.69       27.22     20.56 o 
  -8   7   5      126.97      111.43     24.82 o 
  -7   7   5       98.25       89.21     18.72 o 
  -6   7   5       73.78       83.15     18.88 o 
  -5   7   5       72.97       59.90     16.53 o 
  -4   7   5      344.15      308.95     33.14 o 
  -3   7   5      787.87      751.32     38.65 o 
  -2   7   5     1476.11     1452.89     45.79 o 
  -1   7   5      484.26      471.34     30.42 o 
   0   7   5      308.19      295.77     14.86 o 
   1   7   5      491.77      473.09     24.01 o 
   2   7   5     1516.74     1591.40     54.14 o 
   3   7   5      677.91      664.93     29.74 o 
   4   7   5      306.06      306.50     16.87 o 
   5   7   5      105.57      112.55     16.21 o 
   6   7   5       82.47       68.05     15.19 o 
   7   7   5      103.55      126.86     22.05 o 
   8   7   5      125.50      130.47     26.19 o 
  -7   8   5       47.29       50.57     13.71 o 
  -6   8   5      212.01      187.65     29.98 o 
  -5   8   5      341.62      316.18     44.23 o 
  -4   8   5      490.65      494.04     61.35 o 
  -3   8   5        6.51        9.62     11.32 o 
  -2   8   5      662.10      617.90     26.50 o 
  -1   8   5     1302.86     1282.44     46.22 o 
   0   8   5      782.97      824.54     36.74 o 
   1   8   5     1505.20     1560.36     58.71 o 
   2   8   5      615.77      588.37     35.23 o 
   3   8   5       10.94       35.82      9.82 o 
   4   8   5      480.80      535.10     35.00 o 
   5   8   5      357.32      352.66     41.39 o 
   6   8   5      230.01      246.39     27.24 o 
   7   8   5       39.81       55.91     15.87 o 
  -7   9   5       19.09       21.71     15.84 o 
  -6   9   5       39.86       29.12     14.07 o 
  -5   9   5      154.96      144.79     22.55 o 
  -4   9   5      156.57      146.18     25.69 o 
  -3   9   5      592.25      653.54     35.97 o 
  -2   9   5      235.76      240.57     26.66 o 
  -1   9   5      468.55      467.00     17.35 o 
   0   9   5      365.30      407.52     14.37 o 
   1   9   5      435.47      432.33     11.61 o 
   2   9   5      195.41      217.15     33.39 o 
   3   9   5      679.00      814.23     44.05 o 
   4   9   5      152.80      162.60     22.33 o 
   5   9   5      158.94      174.07     23.96 o 
   6   9   5       48.96       87.36     23.04 o 
   7   9   5       14.92       28.92     17.88 o 
  -6  10   5      169.55      132.64     23.28 o 
  -5  10   5       73.10       48.64     13.89 o 
  -4  10   5       87.63      117.09     23.16 o 
  -3  10   5      135.08      120.72     33.64 o 
  -2  10   5      212.81      194.38     23.16 o 
  -1  10   5       86.04       72.70     13.60 o 
   0  10   5     1093.24     1181.44     55.06 o 
   1  10   5       43.29       38.34     12.03 o 
   2  10   5      219.36      210.60     28.30 o 
   3  10   5      164.61      169.42     23.92 o 
   4  10   5       73.73       86.13     16.98 o 
   5  10   5       79.70       66.38     20.32 o 
   6  10   5      174.50      229.31     31.92 o 
  -6  11   5       44.21       36.27     19.21 o 
  -5  11   5       28.71       48.64     14.22 o 
  -4  11   5       28.41       33.77     13.44 o 
  -3  11   5      651.35      614.37     54.95 o 
  -2  11   5       47.93       49.48     10.08 o 
  -1  11   5      124.15       94.60     14.34 o 
   0  11   5       59.56       55.19     12.84 o 
   1  11   5      145.68      119.81     20.62 o 
   2  11   5       37.97       31.07     15.55 o 
   3  11   5      613.84      662.99     62.64 o 
   4  11   5       37.54       47.56     19.07 o 
   5  11   5       38.25       55.68     15.31 o 
   6  11   5       34.88       21.84     13.72 o 
  -5  12   5        2.66       20.38     13.86 o 
  -4  12   5       66.22       58.84     15.23 o 
  -3  12   5       70.62       57.89     15.97 o 
  -2  12   5       31.66       17.84      9.29 o 
  -1  12   5       32.83       49.93     15.02 o 
   0  12   5      565.55      580.97     80.88 o 
   1  12   5       31.53       53.04     24.10 o 
   2  12   5       38.77       37.91     13.15 o 
   3  12   5       57.32       59.56     14.58 o 
   4  12   5       45.66       33.88     12.29 o 
   5  12   5        3.73       14.26     24.70 o 
  -4  13   5       20.82       36.58     23.26 o 
  -3  13   5      134.25       85.28     38.34 o 
  -2  13   5       16.52       20.36     16.48 o 
  -1  13   5       64.00       44.43     11.71 o 
   0  13   5        9.37       15.70     17.88 o 
   1  13   5       71.26       61.41     22.60 o 
   2  13   5       22.15       19.27     13.63 o 
   3  13   5      166.07      171.38     35.57 o 
   4  13   5       17.56       30.87     15.46 o 
  -3  14   5       35.87       44.34     33.21 o 
  -2  14   5       58.44       69.32     20.80 o 
  -1  14   5        3.80       -8.74     14.89 o 
   0  14   5      115.71      142.39     26.66 o 
   1  14   5        1.46      -14.33     32.86 o 
   2  14   5       62.88       70.88     27.61 o 
   3  14   5       32.76       16.20     25.44 o 
   0   0   6     6637.34     6584.31     99.24 o 
   1   0   6      103.58       93.64      9.70 o 
   2   0   6      652.90      691.22     13.13 o 
   3   0   6     1983.27     1985.73     53.85 o 
   4   0   6      323.60      294.26     21.05 o 
   5   0   6       80.33       84.72      9.97 o 
   6   0   6      429.25      440.64     33.93 o 
   7   0   6       68.51       65.38     10.12 o 
   8   0   6       13.38       19.25     11.36 o 
   9   0   6       68.41       73.96     14.94 o 
  -9   1   6       89.98       86.21     16.81 o 
  -8   1   6        5.19        0.50      9.17 o 
  -7   1   6      200.00      192.97     17.23 o 
  -6   1   6      598.57      557.97     30.77 o 
  -5   1   6       59.70       52.00      8.75 o 
  -4   1   6      409.09      413.09     20.99 o 
  -3   1   6     2089.40     2148.79     51.16 o 
  -2   1   6     1052.78     1010.34     38.10 o 
  -1   1   6      501.32      468.92     31.05 o 
   0   1   6     2488.15     2385.40     29.07 o 
   1   1   6      324.49      284.08     20.82 o 
   2   1   6     1052.41     1022.60     32.46 o 
   3   1   6     2124.97     2159.78     48.38 o 
   4   1   6      387.13      402.21     23.40 o 
   5   1   6       48.01       47.94     11.01 o 
   6   1   6      522.35      499.85     32.29 o 
   7   1   6      210.86      214.79     23.69 o 
   8   1   6        0.78        6.57      8.50 o 
   9   1   6      101.44       92.21     15.76 o 
  -8   2   6       17.56       10.50      8.56 o 
  -7   2   6      152.35      140.17     19.47 o 
  -6   2   6      509.24      534.40     29.08 o 
  -5   2   6      172.64      153.98     17.17 o 
  -4   2   6      463.81      447.36     34.97 o 
  -3   2   6     2062.64     1937.90     48.41 o 
  -2   2   6      479.23      409.43     24.60 o 
  -1   2   6     1349.53     1346.80     39.11 o 
   0   2   6     1231.32     1188.16     28.15 o 
   1   2   6     1382.07     1350.41     30.77 o 
   2   2   6      550.56      508.31     21.92 o 
   3   2   6     2032.22     1945.96     44.51 o 
   4   2   6      461.30      475.67     25.26 o 
   5   2   6      157.37      169.23     15.94 o 
   6   2   6      496.52      513.87     34.57 o 
   7   2   6      157.74      136.99     18.33 o 
   8   2   6       19.22       27.38     10.85 o 
  -8   3   6      112.04      119.38     24.61 o 
  -7   3   6      127.51      130.62     16.51 o 
  -6   3   6      467.04      447.39     30.14 o 
  -5   3   6      117.44      115.00     14.81 o 
  -4   3   6      752.12      738.41     30.54 o 
  -3   3   6     1168.77     1198.71     50.31 o 
  -2   3   6      871.49      889.43     50.04 o 
  -1   3   6     1262.89     1289.54     41.28 o 
   0   3   6     4892.88     5202.08    110.82 o 
   1   3   6     1147.61     1121.63     29.14 o 
   2   3   6      923.13      882.75     31.96 o 
   3   3   6      935.64      957.22     36.58 o 
   4   3   6      712.12      693.88     30.10 o 
   5   3   6      170.30      165.34     16.83 o 
   6   3   6      409.54      420.63     40.55 o 
   7   3   6      161.52      174.41     18.40 o 
   8   3   6       98.35       92.77     19.11 o 
  -8   4   6       31.48       56.28     17.94 o 
  -7   4   6      306.56      325.21     40.57 o 
  -6   4   6      204.65      194.62     19.56 o 
  -5   4   6      418.71      433.96     13.60 o 
  -4   4   6      345.91      361.27     19.95 o 
  -3   4   6     1375.15     1373.90     35.34 o 
  -2   4   6      613.33      630.73     29.72 o 
  -1   4   6     1648.39     1693.18     55.26 o 
   0   4   6     2320.60     2432.81     47.79 o 
   1   4   6     1815.93     1702.09     40.33 o 
   2   4   6      580.68      626.28     22.51 o 
   3   4   6     1491.30     1521.37     30.83 o 
   4   4   6      292.19      301.14     22.55 o 
   5   4   6      430.51      443.65     28.28 o 
   6   4   6      220.58      212.26     20.14 o 
   7   4   6      303.99      302.15     30.90 o 
   8   4   6       33.26       46.46      8.52 o 
  -8   5   6       41.24       47.99     19.62 o 
  -7   5   6       61.89       53.05     18.26 o 
  -6   5   6      550.20      538.06     30.69 o 
  -5   5   6      540.18      523.13     30.10 o 
  -4   5   6      542.80      539.45     20.87 o 
  -3   5   6     1006.34     1043.18     29.92 o 
  -2   5   6      613.27      599.47     20.86 o 
  -1   5   6     1055.81     1058.33     47.66 o 
   0   5   6      625.51      579.93     22.52 o 
   1   5   6     1099.77     1066.17     36.87 o 
   2   5   6      664.79      680.86     27.08 o 
   3   5   6     1020.77     1090.66     27.84 o 
   4   5   6      593.21      605.36     32.21 o 
   5   5   6      561.69      531.40     38.70 o 
   6   5   6      570.13      620.44     28.86 o 
   7   5   6       55.20       43.62     14.60 o 
   8   5   6       48.88       35.49     12.06 o 
  -8   6   6       32.97        6.09     16.71 o 
  -7   6   6       39.19       42.46     17.83 o 
  -6   6   6      193.51      165.92     22.84 o 
  -5   6   6      166.44      148.75     17.33 o 
  -4   6   6      762.55      770.81     35.85 o 
  -3   6   6      743.81      697.95     38.69 o 
  -2   6   6      418.28      443.36     19.29 o 
  -1   6   6      535.72      548.51     20.79 o 
   0   6   6      672.44      642.62     46.72 o 
   1   6   6      449.07      455.71     18.31 o 
   2   6   6      392.16      370.04     18.85 o 
   3   6   6      663.12      670.11     27.01 o 
   4   6   6      835.89      852.87     32.69 o 
   5   6   6      175.26      182.16     17.63 o 
   6   6   6      200.54      181.29     16.13 o 
   7   6   6       37.87       55.28     16.63 o 
   8   6   6       31.34       25.45     21.44 o 
  -7   7   6       38.00       51.33     18.59 o 
  -6   7   6       97.04       83.47     20.63 o 
  -5   7   6      246.75      261.16     29.25 o 
  -4   7   6      239.70      257.42     33.28 o 
  -3   7   6      160.80      181.54     20.23 o 
  -2   7   6      140.22      152.32     15.28 o 
  -1   7   6      805.92      823.99     41.38 o 
   0   7   6     2032.73     2016.61     48.77 o 
   1   7   6      775.90      820.48     31.60 o 
   2   7   6      264.25      283.32     16.34 o 
   3   7   6      201.32      232.46     16.26 o 
   4   7   6      210.52      222.04     21.21 o 
   5   7   6      222.73      221.33     18.68 o 
   6   7   6      125.33      148.57     20.20 o 
   7   7   6       40.79       34.00     11.05 o 
  -7   8   6       47.30       69.61     15.18 o 
  -6   8   6       47.41       69.73     26.25 o 
  -5   8   6      171.39      159.52     27.83 o 
  -4   8   6      160.37      136.51     24.62 o 
  -3   8   6      270.47      265.77     24.29 o 
  -2   8   6      640.65      585.49     20.60 o 
  -1   8   6      553.42      559.34     34.47 o 
   0   8   6       11.97       13.28      6.89 o 
   1   8   6      499.37      486.01     10.98 o 
   2   8   6      610.22      627.09     32.51 o 
   3   8   6      276.43      289.66     18.28 o 
   4   8   6      120.21      130.53     20.90 o 
   5   8   6      153.70      148.70     19.83 o 
   6   8   6       44.60       53.89     24.34 o 
   7   8   6       40.20       27.53     10.40 o 
  -7   9   6       58.38       60.41     30.36 o 
  -6   9   6       32.08       19.57     11.61 o 
  -5   9   6       57.25       75.79     16.32 o 
  -4   9   6      252.58      221.44     45.69 o 
  -3   9   6       44.86       31.58     10.98 o 
  -2   9   6      966.21      904.41     47.72 o 
  -1   9   6      240.83      254.48     18.68 o 
   0   9   6       16.12       18.08     12.73 o 
   1   9   6      288.98      300.23     12.99 o 
   2   9   6      820.34      832.25     49.67 o 
   3   9   6       55.15       58.41     10.27 o 
   4   9   6      269.48      293.13     29.97 o 
   5   9   6       43.69       51.17     15.94 o 
   6   9   6       35.22       36.05     12.59 o 
   7   9   6       43.20       69.48     30.17 o 
  -6  10   6       16.83       -4.35     20.61 o 
  -5  10   6      123.65      138.52     27.42 o 
  -4  10   6      125.29      101.99     16.29 o 
  -3  10   6       81.55       60.77     18.39 o 
  -2  10   6      127.28      144.99     21.21 o 
  -1  10   6      440.60      437.42     29.83 o 
   0  10   6      100.68       85.19     12.08 o 
   1  10   6      473.43      529.48     62.63 o 
   2  10   6      182.02      206.88     30.17 o 
   3  10   6       75.55       73.04     15.70 o 
   4  10   6      131.11      118.82     19.48 o 
   5  10   6      120.88      112.61     22.20 o 
   6  10   6       12.11       30.26     16.33 o 
  -5  11   6      128.93       80.39     22.90 o 
  -4  11   6      152.19      155.63     35.95 o 
  -3  11   6        9.43       18.78      7.86 o 
  -2  11   6      203.46      210.83     29.29 o 
  -1  11   6      189.40      177.86     19.31 o 
   0  11   6       88.35       85.09     16.02 o 
   1  11   6      184.92      194.21     27.74 o 
   2  11   6      207.59      222.94     26.60 o 
   3  11   6        9.77      -15.28     15.28 o 
   4  11   6      148.67      200.59     26.40 o 
   5  11   6      126.16      116.48     21.96 o 
  -5  12   6       25.35       38.24     21.49 o 
  -4  12   6       37.97       35.32     26.65 o 
  -3  12   6       13.19       16.58      9.67 o 
  -2  12   6      205.18      192.22     35.73 o 
  -1  12   6      134.73      127.33     25.02 o 
   0  12   6        0.16        8.26     13.93 o 
   1  12   6      133.34      109.82     16.67 o 
   2  12   6      205.11      179.73     23.70 o 
   3  12   6       16.75       20.03     10.60 o 
   4  12   6       43.52       67.51     18.93 o 
   5  12   6       37.95       40.44     37.52 o 
  -4  13   6       27.89       57.50     23.74 o 
  -3  13   6       35.20       -5.70     29.61 o 
  -2  13   6       90.31       48.13     32.38 o 
  -1  13   6      136.23      143.27     26.80 o 
   0  13   6       15.74       51.10     13.94 o 
   1  13   6      138.63      148.72     26.16 o 
   2  13   6       90.99       87.11     20.09 o 
   3  13   6       39.85       28.31     11.09 o 
   4  13   6       22.42       22.98     10.28 o 
  -2  14   6       69.18       82.53     33.88 o 
  -1  14   6       12.31       16.80     16.31 o 
   0  14   6        1.93       10.51     15.13 o 
   1  14   6        9.40       11.67     27.88 o 
   2  14   6       54.65       46.64     29.78 o 
   1   0   7     2773.51     2866.60     83.79 o 
   2   0   7     2559.72     2669.76     53.83 o 
   3   0   7       40.81       52.55      7.81 o 
   4   0   7     1043.41     1068.52     41.27 o 
   5   0   7      157.75      165.05     15.17 o 
   6   0   7       10.45       24.77      9.98 o 
   7   0   7       90.56       72.71     11.52 o 
   8   0   7      133.17      143.28     17.61 o 
  -8   1   7       85.34       85.77     14.58 o 
  -7   1   7      266.11      233.36     24.30 o 
  -6   1   7       27.45       23.76      6.46 o 
  -5   1   7     1095.86     1143.25     43.94 o 
  -4   1   7      323.84      294.43     12.88 o 
  -3   1   7       49.89       45.05      7.63 o 
  -2   1   7     1077.98     1014.92     39.62 o 
  -1   1   7     3510.65     3636.71     72.77 o 
   0   1   7        2.83        4.14      2.86 o 
   1   1   7     3342.92     3466.12     69.20 o 
   2   1   7     1089.53     1139.79     29.95 o 
   3   1   7       47.88       42.81      9.07 o 
   4   1   7      321.92      344.32     18.79 o 
   5   1   7     1143.25     1106.24     45.08 o 
   6   1   7       37.87       44.02     10.68 o 
   7   1   7      289.83      257.72     30.09 o 
   8   1   7       85.51       73.69     13.93 o 
  -8   2   7      127.37      133.03     18.99 o 
  -7   2   7      122.57      133.41     15.48 o 
  -6   2   7       82.29       85.56     15.18 o 
  -5   2   7      200.50      175.84     17.31 o 
  -4   2   7     2023.06     2045.28     70.73 o 
  -3   2   7        2.93       -6.57     10.67 o 
  -2   2   7     1590.66     1670.74     59.48 o 
  -1   2   7     1103.96     1146.34     36.13 o 
   0   2   7      248.27      231.27     13.53 o 
   1   2   7     1319.20     1322.70     37.40 o 
   2   2   7     1801.74     1861.55     63.36 o 
   3   2   7       19.62       31.46      6.29 o 
   4   2   7     1841.95     1924.69     66.38 o 
   5   2   7      226.43      223.15     19.53 o 
   6   2   7       75.42       76.57     12.09 o 
   7   2   7      138.74      144.46     15.52 o 
   8   2   7      108.70       84.64     15.18 o 
  -8   3   7       16.15       24.21      9.79 o 
  -7   3   7      194.51      212.28     23.83 o 
  -6   3   7       98.06      100.98     19.84 o 
  -5   3   7      810.66      823.63     45.09 o 
  -4   3   7      102.06       94.25     10.91 o 
  -3   3   7      150.36      182.75     23.51 o 
  -2   3   7      308.08      291.18     24.90 o 
  -1   3   7     1177.48     1148.47     37.94 o 
   0   3   7       64.12       60.18      5.00 o 
   1   3   7     1198.18     1154.16     30.72 o 
   2   3   7      236.99      265.00     19.84 o 
   3   3   7      157.19      153.62      8.49 o 
   4   3   7       93.26      101.45     12.36 o 
   5   3   7      851.20      896.24     44.38 o 
   6   3   7       89.78      111.69     18.91 o 
   7   3   7      183.85      179.10     19.55 o 
   8   3   7       19.90       17.56     11.15 o 
  -8   4   7      252.41      247.50     37.69 o 
  -7   4   7       35.50       43.33     16.11 o 
  -6   4   7       29.01       27.53      6.90 o 
  -5   4   7      249.22      239.15     16.47 o 
  -4   4   7      398.47      402.73     26.26 o 
  -3   4   7      731.66      735.82     41.47 o 
  -2   4   7     2762.21     2708.35     81.95 o 
  -1   4   7      114.52      106.49     14.82 o 
   0   4   7      179.24      209.06     14.23 o 
   1   4   7       87.20       65.90      6.53 o 
   2   4   7     2521.63     2573.44     81.28 o 
   3   4   7      782.18      785.81     26.24 o 
   4   4   7      348.02      391.64     19.48 o 
   5   4   7      248.43      254.04     27.83 o 
   6   4   7       33.20       23.12      7.44 o 
   7   4   7       48.23       33.17     11.56 o 
   8   4   7      264.07      234.33     29.32 o 
  -8   5   7       27.41       13.01     10.83 o 
  -7   5   7       84.28       83.75     30.05 o 
  -6   5   7      194.72      189.34     30.94 o 
  -5   5   7      294.73      295.58     25.04 o 
  -4   5   7      577.16      534.57     28.04 o 
  -3   5   7       82.24      102.46     12.69 o 
  -2   5   7      372.99      355.29     20.13 o 
  -1   5   7     1313.73     1276.66     65.11 o 
   0   5   7     2005.91     1999.91     61.29 o 
   1   5   7     1348.29     1353.08     44.43 o 
   2   5   7      343.77      318.31     12.79 o 
   3   5   7       93.38      110.68      9.48 o 
   4   5   7      528.51      506.55     17.21 o 
   5   5   7      249.71      267.50     18.30 o 
   6   5   7      203.66      221.78     24.60 o 
   7   5   7       92.77       60.61      9.78 o 
   8   5   7       22.72       19.18     28.42 o 
  -8   6   7       99.65       77.91     17.85 o 
  -7   6   7       25.46       43.90     15.22 o 
  -6   6   7       35.06       53.66     20.70 o 
  -5   6   7      219.00      202.30     32.44 o 
  -4   6   7      277.46      262.61     19.89 o 
  -3   6   7      541.40      512.61     22.27 o 
  -2   6   7      755.22      750.35     30.22 o 
  -1   6   7      505.42      512.91     29.02 o 
   0   6   7       58.49       63.51      9.08 o 
   1   6   7      540.22      554.23     24.97 o 
   2   6   7      847.93      861.23     34.97 o 
   3   6   7      507.64      506.88     14.55 o 
   4   6   7      383.97      366.50     17.51 o 
   5   6   7      239.09      243.54     16.17 o 
   6   6   7       33.73       39.49      8.79 o 
   7   6   7       18.27       36.87     12.72 o 
   8   6   7       88.41       64.86     24.93 o 
  -7   7   7       26.35       12.80     25.11 o 
  -6   7   7      219.60      188.31     29.49 o 
  -5   7   7      241.62      219.71     30.19 o 
  -4   7   7      199.75      199.34     23.17 o 
  -3   7   7        7.16       17.33      7.09 o 
  -2   7   7      752.59      750.47     34.94 o 
  -1   7   7      623.01      624.12     25.82 o 
   0   7   7      966.48     1030.35     40.75 o 
   1   7   7      583.40      598.64     14.64 o 
   2   7   7      791.94      825.10     34.56 o 
   3   7   7       19.11       25.95      9.16 o 
   4   7   7      232.30      267.94     23.72 o 
   5   7   7      248.84      236.04     17.45 o 
   6   7   7      204.77      207.66     27.94 o 
   7   7   7       23.57       13.25     18.91 o 
  -7   8   7       78.21       56.55     18.88 o 
  -6   8   7       18.61       21.56     18.03 o 
  -5   8   7      114.68      141.31     22.39 o 
  -4   8   7      128.67      119.77     20.78 o 
  -3   8   7      860.90      871.05     44.81 o 
  -2   8   7      121.94      112.07     12.62 o 
  -1   8   7      211.43      226.66     20.16 o 
   0   8   7      596.13      571.25     25.03 o 
   1   8   7      146.48      150.76     12.58 o 
   2   8   7      117.98      118.83     12.07 o 
   3   8   7      859.13      885.65     46.84 o 
   4   8   7      117.50      148.35     16.78 o 
   5   8   7       98.57       93.65     15.17 o 
   6   8   7       17.82       19.09     10.35 o 
   7   8   7       72.39       64.43     17.79 o 
  -6   9   7      177.57      181.20     28.20 o 
  -5   9   7       48.06       53.97     13.28 o 
  -4   9   7      191.12      195.38     29.93 o 
  -3   9   7       96.50       91.37     15.78 o 
  -2   9   7       61.03       54.39     14.65 o 
  -1   9   7      166.22      147.73     16.25 o 
   0   9   7      428.69      417.29     19.45 o 
   1   9   7      163.33      157.75     13.37 o 
   2   9   7       65.05       62.97     10.77 o 
   3   9   7       89.09       86.32     11.03 o 
   4   9   7      196.74      203.83     29.99 o 
   5   9   7       51.47       36.85     16.43 o 
   6   9   7      186.93      196.03     26.08 o 
  -6  10   7       53.72       28.50     17.82 o 
  -5  10   7       30.25       39.55     21.15 o 
  -4  10   7       67.67       45.42     22.37 o 
  -3  10   7      299.20      238.62     29.11 o 
  -2  10   7       62.97       53.79     10.42 o 
  -1  10   7      399.85      426.49     36.84 o 
   0  10   7       34.31       20.90      8.07 o 
   1  10   7      385.29      404.37     28.65 o 
   2  10   7       63.36       57.81     22.54 o 
   3  10   7      281.27      313.91     34.44 o 
   4  10   7       64.88       69.19     28.77 o 
   5  10   7       24.56       54.61     23.54 o 
   6  10   7       59.77       42.38     18.84 o 
  -5  11   7       18.58       33.00     18.53 o 
  -4  11   7       36.89       41.73     29.17 o 
  -3  11   7       99.04      104.62     36.24 o 
  -2  11   7       38.19       39.72     16.14 o 
  -1  11   7        0.31       39.75     15.93 o 
   0  11   7      360.71      393.02     38.43 o 
   1  11   7        1.84       12.70     12.20 o 
   2  11   7       49.03       47.46     18.68 o 
   3  11   7       97.11       93.64     17.71 o 
   4  11   7       49.94       65.67     27.28 o 
   5  11   7       15.45       12.47     16.03 o 
  -4  12   7       15.32        1.32     20.55 o 
  -3  12   7      137.42      114.30     25.56 o 
  -2  12   7        2.88       15.51     16.90 o 
  -1  12   7       44.93       35.27     17.69 o 
   0  12   7       18.82       20.47     19.20 o 
   1  12   7       54.18       37.52      8.99 o 
   2  12   7        4.01       20.14      8.27 o 
   3  12   7      156.41      165.11     22.24 o 
   4  12   7       22.24       28.02     10.59 o 
  -3  13   7       58.04       75.44     29.70 o 
  -2  13   7       83.22       61.02     18.59 o 
  -1  13   7       18.33       15.29     21.52 o 
   0  13   7      185.97      119.73     44.15 o 
   1  13   7       13.21       -6.53     25.65 o 
   2  13   7       69.94       66.53     20.92 o 
   3  13   7       47.24        9.45     13.51 o 
  -1  14   7       48.59       39.05     30.46 o 
   0  14   7        9.19       52.63     24.12 o 
   1  14   7       55.25       10.17     22.48 o 
   0   0   8     3263.09     3133.39     74.40 o 
   1   0   8        4.14       12.47      6.27 o 
   2   0   8       16.77        3.65      6.81 o 
   3   0   8        6.56        5.73      3.18 o 
   4   0   8      318.85      361.33     20.68 o 
   5   0   8       18.21       12.45      7.99 o 
   6   0   8      824.13      913.07     33.07 o 
   7   0   8       10.16       33.29      9.41 o 
   8   0   8       32.13       29.24      8.35 o 
  -8   1   8        6.87        6.19     13.90 o 
  -7   1   8      156.13      159.17     17.61 o 
  -6   1   8       14.20       26.55      8.47 o 
  -5   1   8      339.79      297.83     19.78 o 
  -4   1   8        4.67       11.64      7.48 o 
  -3   1   8     3037.92     3117.81     93.48 o 
  -2   1   8      166.02      191.08     27.02 o 
  -1   1   8     1546.26     1596.04     50.13 o 
   0   1   8        8.65        9.75      4.69 o 
   1   1   8     1687.30     1748.90     47.77 o 
   2   1   8      201.91      210.66     13.71 o 
   3   1   8     2965.34     3081.94     88.43 o 
   4   1   8        6.38       12.48     10.25 o 
   5   1   8      421.37      375.69     27.51 o 
   6   1   8       16.15       15.16      7.77 o 
   7   1   8      147.20      150.64     16.40 o 
   8   1   8        6.45       15.96     11.31 o 
  -8   2   8       10.97        4.02      9.66 o 
  -7   2   8       42.55       27.22     11.91 o 
  -6   2   8      553.24      578.78     29.81 o 
  -5   2   8      216.38      186.93     19.08 o 
  -4   2   8      655.14      572.66     39.12 o 
  -3   2   8       26.98       13.27     11.18 o 
  -2   2   8      891.94      890.47     51.84 o 
  -1   2   8      796.06      797.99     36.51 o 
   0   2   8     3014.01     3103.95     71.55 o 
   1   2   8      754.67      748.41     27.94 o 
   2   2   8      945.24      921.07     34.83 o 
   3   2   8       25.64       28.43      6.48 o 
   4   2   8      620.86      660.19     37.16 o 
   5   2   8      208.61      195.24     13.66 o 
   6   2   8      549.40      598.51     23.58 o 
   7   2   8       47.46       52.92     10.57 o 
   8   2   8       13.08       24.92      8.59 o 
  -8   3   8        4.89      -12.45     29.94 o 
  -7   3   8      200.13      173.40     28.64 o 
  -6   3   8       13.77       13.27      8.98 o 
  -5   3   8      204.52      215.48     25.91 o 
  -4   3   8      162.37      163.73     13.94 o 
  -3   3   8     1498.15     1509.71     74.21 o 
  -2   3   8      286.94      300.61     20.66 o 
  -1   3   8      424.56      414.41     18.11 o 
   0   3   8        9.47        8.24      3.07 o 
   1   3   8      444.74      398.54     22.54 o 
   2   3   8      196.76      211.73     18.35 o 
   3   3   8     1846.27     1909.93     61.22 o 
   4   3   8      187.40      197.35     19.34 o 
   5   3   8      176.94      164.69     15.72 o 
   6   3   8       17.15       36.33     10.09 o 
   7   3   8      181.26      167.47     18.94 o 
   8   3   8        6.15       12.27      9.40 o 
  -8   4   8       19.97       45.65     17.52 o 
  -7   4   8       16.62       45.36     15.32 o 
  -6   4   8      396.21      409.53     38.59 o 
  -5   4   8      167.84      165.98     27.30 o 
  -4   4   8      476.61      490.22     23.20 o 
  -3   4   8       99.33       85.81      8.10 o 
  -2   4   8      815.51      551.74    103.53 o 
  -1   4   8      579.28      585.94     31.16 o 
   0   4   8     2186.54     2257.95     50.33 o 
   1   4   8      682.95      738.19     40.94 o 
   2   4   8      768.90      837.46     40.64 o 
   3   4   8       82.51       93.53     10.28 o 
   4   4   8      481.37      455.11     19.35 o 
   5   4   8      164.92      157.23     19.65 o 
   6   4   8      421.21      389.90     32.36 o 
   7   4   8       13.33       25.88     11.69 o 
   8   4   8       16.93       20.35      9.04 o 
  -7   5   8       28.72       24.19     17.70 o 
  -6   5   8        0.77       29.26     14.56 o 
  -5   5   8        1.48        9.39     17.46 o 
  -4   5   8      296.90      307.01     28.37 o 
  -3   5   8      694.03      751.82     48.36 o 
  -2   5   8      777.82      761.91     37.24 o 
  -1   5   8      244.04      263.78     18.03 o 
   0   5   8      359.90      355.91     14.81 o 
   1   5   8      264.91      241.93     33.25 o 
   2   5   8      682.77      694.06     28.05 o 
   3   5   8      592.28      604.84     18.31 o 
   4   5   8      246.18      236.25     17.50 o 
   5   5   8        2.78        4.86      4.77 o 
   6   5   8        0.72       12.19      9.34 o 
   7   5   8       37.31       34.03      6.90 o 
  -7   6   8      103.96       74.01     19.27 o 
  -6   6   8      239.29      252.85     36.30 o 
  -5   6   8       92.19       91.43     17.99 o 
  -4   6   8      144.83      151.30     31.14 o 
  -3   6   8      143.04      147.67     20.19 o 
  -2   6   8      208.65      149.50     26.68 o 
  -1   6   8      273.15      269.70     21.88 o 
   0   6   8      994.71     1001.05     49.21 o 
   1   6   8      250.65      245.92     19.41 o 
   2   6   8      211.76      199.75     13.18 o 
   3   6   8      163.75      155.90     12.89 o 
   4   6   8      140.17      152.47     15.17 o 
   5   6   8       92.16      138.16     17.73 o 
   6   6   8      213.70      208.75     21.32 o 
   7   6   8      107.97       68.08     17.14 o 
  -7   7   8       70.70       60.13     19.71 o 
  -6   7   8        6.23        9.75     12.78 o 
  -5   7   8       39.92       47.35     15.28 o 
  -4   7   8      294.27      308.51     43.45 o 
  -3   7   8      806.29      848.95     52.90 o 
  -2   7   8      763.33      749.80     40.25 o 
  -1   7   8      118.46      102.59     16.11 o 
   0   7   8       24.90       25.51      8.29 o 
   1   7   8       81.08       74.98      8.84 o 
   2   7   8      777.03      776.65     35.48 o 
   3   7   8      755.43      855.03     40.74 o 
   4   7   8      302.99      296.93     30.60 o 
   5   7   8       38.57       25.67     11.48 o 
   6   7   8        3.66        7.78     10.30 o 
   7   7   8       70.81       67.97     13.24 o 
  -6   8   8       59.87       72.43     23.74 o 
  -5   8   8      222.18      207.64     28.98 o 
  -4   8   8       45.95       52.56     16.16 o 
  -3   8   8        1.88        2.46     15.95 o 
  -2   8   8       15.64       19.79      9.01 o 
  -1   8   8      402.09      417.85     25.63 o 
   0   8   8      490.67      493.41     32.34 o 
   1   8   8      401.20      434.49     20.24 o 
   2   8   8       25.07       20.95      7.67 o 
   3   8   8        0.14        3.41      7.58 o 
   4   8   8       49.05       56.52     10.30 o 
   5   8   8      242.82      213.04     23.79 o 
   6   8   8       63.86       77.56     18.31 o 
  -6   9   8        8.83        6.19     30.64 o 
  -5   9   8       22.80       50.77     16.85 o 
  -4   9   8      232.36      229.48     27.69 o 
  -3   9   8      100.44       69.76     17.91 o 
  -2   9   8      335.48      382.70     34.09 o 
  -1   9   8      279.62      276.35     18.95 o 
   0   9   8       11.27       19.05      7.33 o 
   1   9   8      274.73      243.13     12.42 o 
   2   9   8      410.38      421.33     34.41 o 
   3   9   8       96.97       93.13     13.79 o 
   4   9   8      239.52      309.19     57.76 o 
   5   9   8       22.15       20.57     15.52 o 
   6   9   8        6.49       17.90      8.87 o 
  -5  10   8      134.74       99.69     22.95 o 
  -4  10   8       26.41       16.81     15.01 o 
  -3  10   8       17.56       46.87     26.53 o 
  -2  10   8        6.63        0.72     12.68 o 
  -1  10   8      527.33      486.23     40.29 o 
   0  10   8       22.44       35.39      8.48 o 
   1  10   8      524.56      542.77     53.47 o 
   2  10   8        6.51       30.56     14.20 o 
   3  10   8       18.07        0.15     15.68 o 
   4  10   8       31.44       38.18     16.13 o 
   5  10   8      126.06      117.58     22.40 o 
  -5  11   8        8.62       23.32     12.33 o 
  -4  11   8       86.12       92.38     22.25 o 
  -3  11   8        0.50        1.11     16.38 o 
  -2  11   8      230.40      194.60     26.21 o 
  -1  11   8       20.85       22.65      9.82 o 
   0  11   8       43.88       63.04     23.41 o 
   1  11   8       27.12       22.90     18.55 o 
   2  11   8      220.54      205.81     33.99 o 
   3  11   8        0.85       12.51     10.37 o 
   4  11   8       94.54       93.21     17.77 o 
   5  11   8        9.24       18.72     13.47 o 
  -4  12   8        0.27       18.30     10.52 o 
  -3  12   8       34.87       42.93     17.46 o 
  -2  12   8        8.55       11.08     16.88 o 
  -1  12   8      167.02      150.17     18.69 o 
   0  12   8        5.06       54.37     17.14 o 
   1  12   8      153.66      139.68     50.22 o 
   2  12   8        9.16       11.74      9.30 o 
   3  12   8       28.36       48.36     12.50 o 
   4  12   8        0.17        6.16      9.63 o 
  -2  13   8       74.43       61.43     66.46 o 
  -1  13   8        2.47       -0.42     24.89 o 
   0  13   8        9.13        5.22     34.11 o 
   1  13   8        3.27       14.40     19.38 o 
   2  13   8       77.82       63.62     19.61 o 
   1   0   9       97.44       99.06     15.37 o 
   2   0   9      422.48      429.47     22.36 o 
   3   0   9       26.72       16.88      8.10 o 
   4   0   9      619.54      591.60     24.67 o 
   5   0   9       64.23       62.32     13.43 o 
   6   0   9       93.72      119.47     17.71 o 
   7   0   9       27.56       55.22     12.75 o 
   8   0   9      131.45      110.05     19.52 o 
  -8   1   9       25.65       18.42     13.70 o 
  -7   1   9      139.05      132.65     20.58 o 
  -6   1   9       25.62       34.92     12.46 o 
  -5   1   9      734.86      754.57     48.81 o 
  -4   1   9       22.68       20.71     16.13 o 
  -3   1   9       73.74       34.61     17.91 o 
  -2   1   9      151.74      146.36     17.40 o 
  -1   1   9     2232.72     2208.41     82.13 o 
   0   1   9       97.62      102.44     10.51 o 
   1   1   9     1948.55     1996.53     73.11 o 
   2   1   9      154.94      119.49     12.21 o 
   3   1   9       64.57       51.96      7.35 o 
   4   1   9       23.55       28.48      8.26 o 
   5   1   9      702.80      712.74     36.15 o 
   6   1   9       25.23       18.26      8.18 o 
   7   1   9      122.20      126.45     21.30 o 
   8   1   9       26.92       36.80     10.87 o 
  -8   2   9      150.32      131.65     18.36 o 
  -7   2   9       28.05       47.79     12.13 o 
  -6   2   9        1.45       19.39     12.60 o 
  -5   2   9       87.47       63.24     12.80 o 
  -4   2   9      317.87      290.03     27.42 o 
  -3   2   9      272.46      319.43     29.11 o 
  -2   2   9     2046.81     2172.78     87.45 o 
  -1   2   9      324.18      302.68     14.29 o 
   0   2   9        1.08        3.03      3.60 o 
   1   2   9      301.54      312.17     26.50 o 
   2   2   9     2002.23     2135.14     76.49 o 
   3   2   9      247.43      246.48     15.76 o 
   4   2   9      308.86      354.39     24.46 o 
   5   2   9      116.54      108.94     13.95 o 
   6   2   9        0.41       12.63      9.11 o 
   7   2   9       33.63       49.04      9.78 o 
   8   2   9      165.70      143.30     21.39 o 
  -8   3   9       13.18       22.91     15.90 o 
  -7   3   9      141.10      113.84     21.15 o 
  -6   3   9        6.18       13.42     17.44 o 
  -5   3   9      499.02      477.20     40.44 o 
  -4   3   9       72.34       83.11     15.46 o 
  -3   3   9       67.85       80.09     16.65 o 
  -2   3   9      154.32      156.79     21.92 o 
  -1   3   9     1351.00     1367.91     33.67 o 
   0   3   9      198.30      203.91      8.82 o 
   1   3   9     1407.12     1429.02     43.29 o 
   2   3   9      105.90      110.51     12.21 o 
   3   3   9       52.40       57.72      8.60 o 
   4   3   9       77.61       78.99      9.81 o 
   5   3   9      482.90      503.74     37.58 o 
   6   3   9       13.34       14.69     12.89 o 
   7   3   9      124.38      102.14     26.94 o 
   8   3   9       15.96        6.93      9.37 o 
  -7   4   9       13.41       31.14     15.99 o 
  -6   4   9       31.94       31.75     11.80 o 
  -5   4   9      139.19      131.08     28.30 o 
  -4   4   9     1238.09     1373.55     90.40 o 
  -3   4   9      280.05      273.86     26.33 o 
  -2   4   9     1219.09     1264.18     61.50 o 
  -1   4   9      185.47      158.61     12.88 o 
   0   4   9       73.66       65.27      8.08 o 
   1   4   9      198.26      186.64     14.36 o 
   2   4   9     1249.99     1368.88     50.56 o 
   3   4   9      317.55      332.62     17.69 o 
   4   4   9     1262.20     1363.83     32.82 o 
   5   4   9      124.46      133.68     14.91 o 
   6   4   9       33.62       34.45      9.04 o 
   7   4   9        7.75        0.54     11.44 o 
  -7   5   9      120.28       66.83     16.62 o 
  -6   5   9      195.82      223.10     37.65 o 
  -5   5   9      229.68      215.38     28.95 o 
  -4   5   9      250.28      228.18     35.27 o 
  -3   5   9      204.90      207.61     25.76 o 
  -2   5   9      127.49      128.10     16.08 o 
  -1   5   9      566.17      577.32     16.20 o 
   0   5   9      609.77      628.82     26.21 o 
   1   5   9      594.15      586.75     31.75 o 
   2   5   9      123.32      113.18     15.06 o 
   3   5   9      236.92      253.21     15.29 o 
   4   5   9      290.17      290.91     21.96 o 
   5   5   9      232.88      229.74     13.78 o 
   6   5   9      187.59      178.35     22.28 o 
   7   5   9      134.27       99.92     22.74 o 
  -7   6   9       28.84       36.81     14.11 o 
  -6   6   9       38.50       31.88     18.33 o 
  -5   6   9       17.90       33.27     21.42 o 
  -4   6   9      242.25      262.01     28.31 o 
  -3   6   9      330.69      300.42     40.59 o 
  -2   6   9      578.65      572.52     43.47 o 
  -1   6   9       53.12       54.60      9.76 o 
   0   6   9      109.16      121.79     16.20 o 
   1   6   9       51.74       61.37     17.12 o 
   2   6   9      565.99      563.24     34.19 o 
   3   6   9      326.67      335.83     22.93 o 
   4   6   9      215.52      204.57     16.04 o 
   5   6   9       17.16       11.14      6.36 o 
   6   6   9       33.02       36.79      8.37 o 
   7   6   9       26.04       24.30     13.62 o 
  -7   7   9       33.72       18.53     15.10 o 
  -6   7   9      111.16      130.80     21.36 o 
  -5   7   9      172.31      184.78     31.50 o 
  -4   7   9      162.98      156.67     24.20 o 
  -3   7   9        4.06       13.57     26.43 o 
  -2   7   9      226.25      235.21     19.03 o 
  -1   7   9      289.68      318.61     16.96 o 
   0   7   9      640.69      678.65     45.90 o 
   1   7   9      329.64      314.07     20.93 o 
   2   7   9      227.96      240.03     17.02 o 
   3   7   9        6.92       13.60      8.73 o 
   4   7   9      138.94      133.41     16.08 o 
   5   7   9      183.65      202.58     17.19 o 
   6   7   9      115.81      106.34     17.31 o 
  -6   8   9       20.01       51.08     16.53 o 
  -5   8   9       18.67       39.16     20.30 o 
  -4   8   9       36.84       42.55     17.13 o 
  -3   8   9      140.04      160.83     26.55 o 
  -2   8   9       67.80       68.00     13.36 o 
  -1   8   9      250.38      262.61     12.94 o 
   0   8   9      211.77      194.46     28.51 o 
   1   8   9      226.32      216.60     16.32 o 
   2   8   9       83.72       71.09     10.23 o 
   3   8   9      125.24      139.82     15.89 o 
   4   8   9       42.08       56.37     10.86 o 
   5   8   9       22.98       44.16     11.68 o 
   6   8   9       21.24       40.12     13.48 o 
  -6   9   9       43.13       53.19     15.66 o 
  -5   9   9       45.74       38.41     15.91 o 
  -4   9   9       42.27       53.37     16.43 o 
  -3   9   9       20.58       23.91     12.88 o 
  -2   9   9      163.99      147.93     19.71 o 
  -1   9   9      170.41      185.47     15.99 o 
   0   9   9      261.94      219.71     28.28 o 
   1   9   9      160.69      141.84     18.88 o 
   2   9   9      172.81      135.56     16.59 o 
   3   9   9       23.49       33.78     11.70 o 
   4   9   9       32.05       49.07     12.87 o 
   5   9   9       45.20       43.92     15.22 o 
   6   9   9       35.71       20.72     34.61 o 
  -5  10   9       20.53       44.47     19.76 o 
  -4  10   9       26.46       66.78     26.08 o 
  -3  10   9      265.85      208.20     29.38 o 
  -2  10   9       46.99       44.26     15.24 o 
  -1  10   9       83.21       84.44     12.19 o 
   0  10   9       45.09       43.89     11.89 o 
   1  10   9      105.13       93.79     15.77 o 
   2  10   9       37.68       49.00     10.34 o 
   3  10   9      279.05      274.81     41.33 o 
   4  10   9       27.86       35.94     13.29 o 
   5  10   9       17.59        2.12     18.05 o 
  -4  11   9       28.75       56.43     31.63 o 
  -3  11   9       96.11       98.23     18.61 o 
  -2  11   9       20.74       28.91     14.75 o 
  -1  11   9       20.82       33.27     14.35 o 
   0  11   9      205.88      158.08     25.98 o 
   1  11   9       12.49       15.24     22.78 o 
   2  11   9       16.94       17.93     22.92 o 
   3  11   9       85.11       72.77     23.46 o 
   4  11   9       21.22       16.25     17.46 o 
  -3  12   9      176.88      152.73     70.96 o 
  -2  12   9       52.90       39.70     28.53 o 
  -1  12   9       39.06       32.28     17.10 o 
   0  12   9        2.63       18.29     15.07 o 
   1  12   9       43.53       45.73     27.26 o 
   2  12   9       55.78       33.21     12.24 o 
   3  12   9      163.84      121.23     27.50 o 
  -1  13   9       14.42       28.46     57.47 o 
   0  13   9      154.18      109.75     32.24 o 
   1  13   9       13.96       35.47     18.65 o 
   0   0  10     1035.36      990.78     94.33 o 
   1   0  10       92.59       83.71      4.78 o 
   2   0  10      891.94      954.02     52.79 o 
   3   0  10      903.81      944.79     44.16 o 
   4   0  10      184.41      175.05     20.19 o 
   5   0  10       59.16       70.50     15.57 o 
   6   0  10      336.92      269.67     27.60 o 
   7   0  10       18.89       17.95     10.32 o 
  -7   1  10       44.69       40.29      9.27 o 
  -6   1  10      173.47      192.99     19.24 o 
  -5   1  10       86.14       62.62     18.34 o 
  -4   1  10      241.02      239.31     25.05 o 
  -3   1  10     1081.38     1178.54     66.68 o 
  -2   1  10       43.86       59.66     14.34 o 
  -1   1  10      372.21      361.01     11.34 o 
   0   1  10      674.08      680.79     26.28 o 
   1   1  10      312.68      345.40     17.43 o 
   2   1  10       67.15       67.80     14.09 o 
   3   1  10     1093.80     1195.59     60.55 o 
   4   1  10      273.61      252.94     27.49 o 
   5   1  10       63.27       68.30     12.55 o 
   6   1  10      159.48      168.41     21.01 o 
   7   1  10       45.27       33.72      9.54 o 
  -7   2  10       43.38       40.86     11.13 o 
  -6   2  10      132.25      126.08     19.00 o 
  -5   2  10       50.02       44.24     12.77 o 
  -4   2  10      137.00      156.49     20.30 o 
  -3   2  10      509.80      545.25     39.50 o 
  -2   2  10       68.08       69.72     13.94 o 
  -1   2  10      185.72      173.74     14.36 o 
   0   2  10     1500.23     1594.10     62.01 o 
   1   2  10      181.82      197.69     21.92 o 
   2   2  10       98.44      103.21     11.69 o 
   3   2  10      466.73      493.51     23.02 o 
   4   2  10      164.77      184.85     13.70 o 
   5   2  10       51.45       36.35     11.32 o 
   6   2  10      148.40      162.14     22.18 o 
   7   2  10       47.54       63.93     12.39 o 
  -7   3  10       56.47       40.43     14.17 o 
  -6   3  10       96.10       91.52     13.97 o 
  -5   3  10       84.51       69.26     14.52 o 
  -4   3  10       93.42       98.50     32.47 o 
  -3   3  10      373.20      363.00     32.15 o 
  -2   3  10      327.35      348.89     24.48 o 
  -1   3  10      436.86      422.11     19.22 o 
   0   3  10      352.81      428.82     30.72 o 
   1   3  10      420.35      455.76     38.50 o 
   2   3  10      300.71      293.21     21.91 o 
   3   3  10      282.44      259.62     16.26 o 
   4   3  10       63.37       66.60      8.64 o 
   5   3  10       96.40       85.72     11.31 o 
   6   3  10      104.63      120.21     19.23 o 
   7   3  10       56.80       53.81     11.88 o 
  -7   4  10       55.17       45.92     20.51 o 
  -6   4  10      175.90      142.90     25.59 o 
  -5   4  10       44.37       72.73     17.51 o 
  -4   4  10      147.30      145.97     29.41 o 
  -3   4  10      187.85      169.07     22.34 o 
  -2   4  10      251.33      263.98     28.12 o 
  -1   4  10      262.80      267.57     21.81 o 
   0   4  10      198.63      217.84     19.66 o 
   1   4  10      241.89      227.68     18.94 o 
   2   4  10      257.39      277.58     17.39 o 
   3   4  10      152.13      147.55     12.54 o 
   4   4  10      173.48      204.95     15.31 o 
   5   4  10       40.21       29.94     10.31 o 
   6   4  10      155.63      152.17     17.44 o 
   7   4  10       59.37       58.52     12.13 o 
  -7   5  10       63.41       61.17     21.96 o 
  -6   5  10       57.88       65.26     17.55 o 
  -5   5  10       87.88      111.47     20.22 o 
  -4   5  10      101.65       95.59     21.19 o 
  -3   5  10      273.08      265.72     31.52 o 
  -2   5  10      166.01      154.75     19.49 o 
  -1   5  10      304.76      301.99     30.37 o 
   0   5  10      741.16      741.03     49.09 o 
   1   5  10      311.22      326.92     20.34 o 
   2   5  10      204.20      205.77     15.18 o 
   3   5  10      298.44      275.18     20.38 o 
   4   5  10      131.35      111.55     11.28 o 
   5   5  10       84.36       99.26     10.30 o 
   6   5  10       56.13       63.07     12.38 o 
   7   5  10       67.23       74.33     13.22 o 
  -6   6  10       81.10       93.70     17.81 o 
  -5   6  10       54.66       30.48     25.39 o 
  -4   6  10      183.54      216.12     30.10 o 
  -3   6  10       91.88       76.91     16.58 o 
  -2   6  10       75.25       93.97     11.81 o 
  -1   6  10      247.98      232.22     20.09 o 
   0   6  10      761.82      790.43     51.99 o 
   1   6  10      242.45      255.99     17.32 o 
   2   6  10      101.75      129.41     12.26 o 
   3   6  10      131.75      140.40     14.66 o 
   4   6  10      164.14      175.42     17.85 o 
   5   6  10       56.78       55.87     11.32 o 
   6   6  10       89.59       75.89     10.72 o 
  -6   7  10       24.55       30.70     13.99 o 
  -5   7  10       74.46       62.69     13.14 o 
  -4   7  10      150.42      152.41     29.08 o 
  -3   7  10      255.37      271.37     36.94 o 
  -2   7  10      155.27      117.57     20.06 o 
  -1   7  10      124.54      130.40     16.25 o 
   0   7  10       60.03       50.03      8.71 o 
   1   7  10      137.35      158.68     19.18 o 
   2   7  10      171.84      166.01     12.33 o 
   3   7  10      267.00      255.99     19.12 o 
   4   7  10      138.91      135.56     15.03 o 
   5   7  10       75.34      103.93     14.29 o 
   6   7  10       27.04       34.48     11.82 o 
  -6   8  10       34.04       28.17     12.51 o 
  -5   8  10       60.37       79.31     20.79 o 
  -4   8  10      159.85      168.51     19.66 o 
  -3   8  10       28.72       26.26     11.76 o 
  -2   8  10      287.87      265.99     30.40 o 
  -1   8  10      167.76      147.28     20.84 o 
   0   8  10      139.92      175.14     32.94 o 
   1   8  10      167.97      141.10     21.34 o 
   2   8  10      271.40      255.09     28.65 o 
   3   8  10       29.56       32.94      9.56 o 
   4   8  10      147.93      170.05     22.13 o 
   5   8  10       58.35       53.22     13.62 o 
   6   8  10       32.28       20.18     15.02 o 
  -5   9  10       76.48       70.97     17.26 o 
  -4   9  10       46.94       40.12     12.97 o 
  -3   9  10       75.25       74.38     24.40 o 
  -2   9  10      155.81      113.02     21.21 o 
  -1   9  10      107.84      126.23     14.73 o 
   0   9  10        0.48        0.72     14.75 o 
   1   9  10      116.38      113.51     19.71 o 
   2   9  10      132.41       97.12     13.84 o 
   3   9  10       77.06       76.89     12.73 o 
   4   9  10       44.31       23.43     16.74 o 
   5   9  10       73.90       27.03     10.59 o 
  -4  10  10       70.86       72.73     46.07 o 
  -3  10  10       27.36       32.16     15.18 o 
  -2  10  10      182.63      162.77     25.58 o 
  -1  10  10       80.73      104.97     12.73 o 
   0  10  10        7.32        3.23      9.94 o 
   1  10  10       94.35      103.02     18.53 o 
   2  10  10      146.76      141.97     22.86 o 
   3  10  10       26.78       36.01      9.38 o 
   4  10  10       76.44       44.63     17.77 o 
  -3  11  10       11.30       19.37     35.36 o 
  -2  11  10       41.34       41.06     10.93 o 
  -1  11  10      129.60       72.72     36.38 o 
   0  11  10        1.72        6.64     10.22 o 
   1  11  10      118.11      132.82     33.13 o 
   2  11  10       39.00       63.76     27.49 o 
   3  11  10       14.44        8.28     15.46 o 
  -2  12  10       26.99       34.37     11.46 o 
  -1  12  10       44.02       44.31     30.17 o 
   0  12  10       24.64       34.83     20.24 o 
   1  12  10       45.00       95.28     28.28 o 
   2  12  10       46.64       52.35     21.16 o 
   1   0  11      957.22      949.75     43.87 o 
   2   0  11      277.03      296.46     21.29 o 
   3   0  11       29.78       36.45     11.13 o 
   4   0  11      111.27       78.17     17.42 o 
   5   0  11      137.33      130.61     23.64 o 
   6   0  11        0.69       14.72      9.11 o 
   7   0  11       96.83      111.41     16.41 o 
  -7   1  11       31.26       25.44     12.42 o 
  -6   1  11        9.18       18.73     14.10 o 
  -5   1  11       38.13       38.31      8.73 o 
  -4   1  11      397.06      364.27     44.93 o 
  -3   1  11       34.42       33.40     16.85 o 
  -2   1  11      685.73      763.05     38.74 o 
  -1   1  11      209.43      204.98     18.85 o 
   0   1  11       22.86       21.62     11.42 o 
   1   1  11      292.77      330.35     18.80 o 
   2   1  11      817.91      889.80     44.07 o 
   3   1  11       44.54       42.41     10.28 o 
   4   1  11      386.26      356.81     33.93 o 
   5   1  11       42.39       60.84     15.20 o 
   6   1  11        6.35       16.58     17.37 o 
   7   1  11       28.95       22.42     10.70 o 
  -7   2  11       48.65       36.89     12.86 o 
  -6   2  11       18.71       30.09     19.24 o 
  -5   2  11      408.76      367.50     36.41 o 
  -4   2  11      134.35      141.71     24.23 o 
  -3   2  11       51.30       51.97      9.39 o 
  -2   2  11      159.00      155.73     17.49 o 
  -1   2  11      559.61      545.79     20.26 o 
   0   2  11       26.69       25.08      8.05 o 
   1   2  11      569.44      596.41     41.47 o 
   2   2  11      181.89      161.93     16.40 o 
   3   2  11       50.88       46.68     10.85 o 
   4   2  11      148.85      139.06     18.66 o 
   5   2  11      389.10      384.92     34.36 o 
   6   2  11       19.12       34.49      7.65 o 
   7   2  11       50.10       39.12      8.92 o 
  -7   3  11       32.55       14.66     17.36 o 
  -6   3  11        7.94       13.31     11.60 o 
  -5   3  11      110.19       92.58     22.53 o 
  -4   3  11      252.84      208.68     31.75 o 
  -3   3  11      106.04       93.04     13.66 o 
  -2   3  11      528.88      501.05     21.41 o 
  -1   3  11      293.56      302.05     25.14 o 
   0   3  11       53.58       52.90     12.70 o 
   1   3  11      244.99      251.37     26.96 o 
   2   3  11      590.29      556.59     43.79 o 
   3   3  11      112.92      106.35     18.14 o 
   4   3  11      250.26      239.83     24.16 o 
   5   3  11      108.20       99.77     14.90 o 
   6   3  11        5.79       22.81      7.48 o 
   7   3  11       36.94        3.92     10.27 o 
  -6   4  11       41.88       47.48     16.56 o 
  -5   4  11      131.38       83.78     18.38 o 
  -4   4  11       79.70       95.91     24.33 o 
  -3   4  11      124.64      125.38     29.49 o 
  -2   4  11      124.95      137.06     16.84 o 
  -1   4  11      341.05      392.09     30.05 o 
   0   4  11      220.54      225.40     23.21 o 
   1   4  11      375.33      401.98     21.79 o 
   2   4  11      115.58      115.73     11.56 o 
   3   4  11      112.03      129.81     13.47 o 
   4   4  11       67.93       70.67     12.29 o 
   5   4  11      130.72      149.29     15.39 o 
   6   4  11       44.67       30.97      9.90 o 
   7   4  11       45.94       20.10     13.65 o 
  -6   5  11       18.91       25.74     21.19 o 
  -5   5  11       88.25       78.90     18.34 o 
  -4   5  11       41.05       46.02     10.87 o 
  -3   5  11      231.64      167.89     26.17 o 
  -2   5  11      262.10      316.34     44.55 o 
  -1   5  11      429.70      420.76     38.17 o 
   0   5  11       30.02       25.04      9.03 o 
   1   5  11      425.31      442.70     33.75 o 
   2   5  11      256.70      271.55     14.98 o 
   3   5  11      184.67      211.27     16.63 o 
   4   5  11       41.44       36.09      7.41 o 
   5   5  11       96.08       92.39     14.89 o 
   6   5  11       23.96       27.01     10.93 o 
  -6   6  11       57.40       41.25     18.59 o 
  -5   6  11       73.21       87.13     22.07 o 
  -4   6  11       58.15       43.64     13.68 o 
  -3   6  11       31.63       53.65     13.81 o 
  -2   6  11      159.97      160.36     23.31 o 
  -1   6  11      233.53      239.02     31.62 o 
   0   6  11      296.01      278.41     28.72 o 
   1   6  11      184.03      212.12     23.99 o 
   2   6  11      151.93      193.77     17.20 o 
   3   6  11       36.62       33.25     10.45 o 
   4   6  11       67.71       63.67      9.22 o 
   5   6  11       68.92       68.27     16.52 o 
   6   6  11       60.61       59.75     13.62 o 
  -6   7  11       13.99       19.43     15.77 o 
  -5   7  11       38.19       22.41     22.00 o 
  -4   7  11       85.82       65.06     19.03 o 
  -3   7  11      247.12      225.89     41.95 o 
  -2   7  11      117.66      125.41     17.97 o 
  -1   7  11       52.16       46.31     12.90 o 
   0   7  11       19.02       36.57      9.51 o 
   1   7  11       50.07       56.33     10.93 o 
   2   7  11       90.61      108.95     21.05 o 
   3   7  11      239.54      219.28     23.17 o 
   4   7  11       89.56       69.28     12.77 o 
   5   7  11       36.86       35.67     12.56 o 
   6   7  11       10.82       13.20     10.71 o 
  -5   8  11       41.65       55.13     22.94 o 
  -4   8  11       49.40       36.39     17.65 o 
  -3   8  11       29.61       38.71     21.17 o 
  -2   8  11      103.81       94.65     16.35 o 
  -1   8  11       94.22      106.99     14.38 o 
   0   8  11      240.84      256.03     29.92 o 
   1   8  11      105.21       91.18     14.02 o 
   2   8  11      102.08       94.19     24.50 o 
   3   8  11       38.05       41.79     11.23 o 
   4   8  11       52.46       53.85     11.37 o 
   5   8  11       50.36       42.45     10.41 o 
  -4   9  11       20.16       28.22     20.15 o 
  -3   9  11      150.24      120.88     32.56 o 
  -2   9  11       42.42       36.21     12.32 o 
  -1   9  11       23.93       35.14     14.64 o 
   0   9  11       42.33       24.93     10.09 o 
   1   9  11       28.57       60.29     15.51 o 
   2   9  11       30.22       29.27     13.03 o 
   3   9  11      170.47      196.79     54.87 o 
   4   9  11       20.72       30.66     12.87 o 
  -4  10  11       47.35       35.42     19.95 o 
  -3  10  11       28.63       22.43     15.51 o 
  -2  10  11       42.15       11.52     11.64 o 
  -1  10  11       14.06       20.12     13.90 o 
   0  10  11      127.16      135.64     21.93 o 
   1  10  11       16.07       16.22     11.49 o 
   2  10  11       50.75       43.74     14.03 o 
   3  10  11       22.15       18.24      9.81 o 
   4  10  11       45.20       43.85     11.32 o 
  -2  11  11       30.20       37.29     12.38 o 
  -1  11  11      102.43       83.17     38.59 o 
   0  11  11       25.14       24.52     13.78 o 
   1  11  11      109.48       83.73     28.90 o 
   2  11  11       35.25       40.52     27.41 o 
   0   0  12      248.75      190.66     34.87 o 
   1   0  12      555.41      489.48     46.10 o 
   2   0  12       43.18       43.28     10.55 o 
   3   0  12      281.58      258.64     30.04 o 
   4   0  12        1.77       -7.63     13.06 o 
   5   0  12       10.03        8.84     14.21 o 
   6   0  12        8.64        3.87     13.73 o 
  -6   1  12      187.25      191.80     43.81 o 
  -5   1  12        4.40        2.16     14.50 o 
  -4   1  12      124.95      137.64     18.94 o 
  -3   1  12        4.53       19.90      8.71 o 
  -2   1  12      188.68      202.28     18.61 o 
  -1   1  12       12.60       19.94     18.23 o 
   0   1  12      854.67      892.61     65.05 o 
   1   1  12        9.30       -5.69      8.24 o 
   2   1  12      147.11      144.02     16.25 o 
   3   1  12        7.26       12.16      7.71 o 
   4   1  12      122.63      122.18     20.48 o 
   5   1  12        6.46       -3.61     11.22 o 
   6   1  12      188.82      198.79     19.48 o 
  -6   2  12        4.18       13.71     12.71 o 
  -5   2  12       59.88       45.76     13.03 o 
  -4   2  12       82.98       67.49     12.35 o 
  -3   2  12      505.08      446.27     21.41 o 
  -2   2  12       87.13       94.50     21.12 o 
  -1   2  12       94.69      129.66     22.52 o 
   0   2  12        6.28       -7.50     22.38 o 
   1   2  12       94.47      110.04     13.92 o 
   2   2  12       71.71       79.32     11.28 o 
   3   2  12      508.74      528.90     30.81 o 
   4   2  12       81.97       64.50     13.83 o 
   5   2  12       62.15       61.61     11.09 o 
   6   2  12        3.65        2.63     11.53 o 
  -6   3  12      107.78       62.07     20.22 o 
  -5   3  12       54.09       35.75     15.23 o 
  -4   3  12      100.54      145.63     20.93 o 
  -3   3  12       15.04       21.79     20.27 o 
  -2   3  12      172.12      167.44     22.76 o 
  -1   3  12       40.55       58.34     16.16 o 
   0   3  12      761.14      765.52     41.89 o 
   1   3  12       48.89       54.49      9.97 o 
   2   3  12      162.67      150.48     19.12 o 
   3   3  12       12.27       17.40      7.58 o 
   4   3  12      126.00      144.35     18.68 o 
   5   3  12       47.77       45.20      8.79 o 
   6   3  12      109.09       85.02     16.75 o 
  -6   4  12        4.37       32.50      9.69 o 
  -5   4  12       27.97       31.97     18.74 o 
  -4   4  12       87.84       67.86     18.48 o 
  -3   4  12      454.66      529.33     45.61 o 
  -2   4  12       71.94       93.87     18.32 o 
  -1   4  12      182.73      220.59     21.45 o 
   0   4  12        4.24       14.37      8.25 o 
   1   4  12      175.38      195.44     18.15 o 
   2   4  12       80.20       86.01     11.73 o 
   3   4  12      488.40      578.76     44.15 o 
   4   4  12       77.88       53.28     10.41 o 
   5   4  12       23.97       32.02      9.59 o 
   6   4  12        6.79        8.21     10.67 o 
  -6   5  12       98.21      126.47     27.93 o 
  -5   5  12       34.80       28.22     16.38 o 
  -4   5  12      117.39       98.41     26.30 o 
  -3   5  12       25.84       22.55     12.77 o 
  -2   5  12       79.28       83.41     21.32 o 
  -1   5  12      124.05      164.10     39.94 o 
   0   5  12      166.09      160.49     18.62 o 
   1   5  12      138.31      156.76     18.87 o 
   2   5  12       87.22      100.45     12.72 o 
   3   5  12       30.40       23.43     15.23 o 
   4   5  12      103.82      118.23     14.45 o 
   5   5  12       34.97       45.00     10.06 o 
   6   5  12      102.49       88.18     11.08 o 
  -5   6  12       15.85       38.49     19.71 o 
  -4   6  12       53.47       48.77     23.00 o 
  -3   6  12      313.85      318.85     26.46 o 
  -2   6  12      140.44      172.53     23.26 o 
  -1   6  12       22.25       20.17     10.41 o 
   0   6  12        1.40        1.44      9.91 o 
   1   6  12       22.26       22.81     13.48 o 
   2   6  12      131.07      157.87     17.75 o 
   3   6  12      276.88      229.53     22.37 o 
   4   6  12       56.72       49.47      9.78 o 
   5   6  12       18.13       24.64     10.12 o 
  -5   7  12       68.47       82.49     21.47 o 
  -4   7  12       39.84       57.99     59.71 o 
  -3   7  12       12.08       13.58     12.14 o 
  -2   7  12        3.00       12.87     15.80 o 
  -1   7  12      179.09      192.35     19.46 o 
   0   7  12      217.20      233.25     30.45 o 
   1   7  12      166.64      196.76     19.71 o 
   2   7  12        9.40       16.83     12.74 o 
   3   7  12       12.30        0.74     13.56 o 
   4   7  12       33.48       25.46     11.77 o 
   5   7  12       65.71       32.60     16.57 o 
  -4   8  12       27.13       45.99     27.55 o 
  -3   8  12       42.80       41.27     16.68 o 
  -2   8  12      141.45      139.13     19.97 o 
  -1   8  12       14.21       22.57     12.43 o 
   0   8  12       33.13       43.61     11.39 o 
   1   8  12       15.47        3.41     10.78 o 
   2   8  12      142.42      138.73     22.71 o 
   3   8  12       52.95       68.41     14.91 o 
   4   8  12       37.88       25.55      9.60 o 
  -4   9  12        8.87       26.92     16.19 o 
  -3   9  12        5.55       11.32     21.62 o 
  -2   9  12        7.03       12.41     11.54 o 
  -1   9  12      171.94      179.94     18.53 o 
   0   9  12       35.73       35.04     11.67 o 
   1   9  12      174.03      150.31     31.90 o 
   2   9  12        6.53        9.97     12.13 o 
   3   9  12        2.34       19.86     12.92 o 
   4   9  12       13.74       25.28     11.43 o 
  -3  10  12        4.28        2.57      7.73 o 
  -2  10  12       64.52       62.10     14.94 o 
  -1  10  12       39.04       19.76     11.07 o 
   0  10  12       22.71       37.23     17.58 o 
   1  10  12       40.39       21.75     14.11 o 
   2  10  12       78.74       48.56     14.98 o 
   3  10  12        1.90       26.10     16.39 o 
  -1  11  12       57.37       51.19     50.70 o 
   0  11  12       21.21        6.85      9.31 o 
   1  11  12       50.48      -18.95     49.25 o 
   1   0  13      382.33      390.02     39.33 o 
   2   0  13        8.43       10.29     15.02 o 
   3   0  13        0.80       18.03     13.20 o 
   4   0  13       23.32       18.59     11.25 o 
   5   0  13      183.48      185.08     22.68 o 
   6   0  13        1.03       21.52      9.04 o 
  -6   1  13        2.38        1.45     12.47 o 
  -5   1  13       16.67       18.44     16.73 o 
  -4   1  13      207.10      163.24     32.11 o 
  -3   1  13       39.13       26.01     15.83 o 
  -2   1  13      436.82      459.68     46.23 o 
  -1   1  13       20.23       23.37     15.61 o 
   0   1  13        8.39       19.74     20.02 o 
   1   1  13       25.75       47.01     16.49 o 
   2   1  13      362.10      452.30     52.06 o 
   3   1  13       35.12       20.35      9.14 o 
   4   1  13      195.27      218.33     33.23 o 
   5   1  13       16.17       26.80      7.38 o 
   6   1  13        2.31        5.82      6.36 o 
  -6   2  13        8.97        9.35     19.59 o 
  -5   2  13      140.40      116.14     20.13 o 
  -4   2  13        1.91       26.96     20.85 o 
  -3   2  13       39.54       70.04     19.97 o 
  -2   2  13       52.70       57.10     15.85 o 
  -1   2  13      282.62      301.78     27.98 o 
   0   2  13       25.83       40.02     31.13 o 
   1   2  13      288.06      340.94     47.69 o 
   2   2  13       53.87       53.60     11.60 o 
   3   2  13       36.56       39.08     10.50 o 
   4   2  13        2.42       -3.56     16.06 o 
   5   2  13      143.26      166.13     23.37 o 
   6   2  13       10.54       18.33      8.51 o 
  -6   3  13        0.22       42.68     39.07 o 
  -5   3  13        4.77       10.25     18.93 o 
  -4   3  13       75.20       79.84     18.41 o 
  -3   3  13       20.38       24.34     15.73 o 
  -2   3  13      359.44      381.41     38.11 o 
  -1   3  13       41.58       60.99     17.86 o 
   0   3  13       47.94       49.04     18.72 o 
   1   3  13       36.52       18.82     18.67 o 
   2   3  13      334.17      352.93     37.59 o 
   3   3  13       22.03       40.73     10.20 o 
   4   3  13       75.41       61.86     14.41 o 
   5   3  13        6.61       18.22     11.74 o 
   6   3  13        1.39       16.21     13.52 o 
  -5   4  13       80.38       59.05     24.40 o 
  -4   4  13       47.90       59.38     16.10 o 
  -3   4  13       13.64       40.24     17.03 o 
  -2   4  13        8.53       35.25     12.21 o 
  -1   4  13      224.15      224.16     19.31 o 
   0   4  13      170.42      216.20     22.63 o 
   1   4  13      216.81      231.24     21.63 o 
   2   4  13        6.59        8.19      9.85 o 
   3   4  13       14.02       11.90     11.16 o 
   4   4  13       52.94       69.34     15.94 o 
   5   4  13       75.84       66.24      9.39 o 
  -5   5  13        7.08       25.07     15.62 o 
  -4   5  13      160.10      154.90     42.04 o 
  -3   5  13       93.38       89.12     22.62 o 
  -2   5  13       89.67       62.22     15.79 o 
  -1   5  13       22.56       22.24     14.12 o 
   0   5  13        3.38       22.94     13.11 o 
   1   5  13       31.65       26.71     10.97 o 
   2   5  13       83.34       75.90     11.66 o 
   3   5  13      121.67      120.56     21.34 o 
   4   5  13      159.31      183.13     27.72 o 
   5   5  13        5.69       19.75     14.08 o 
  -5   6  13       44.92       25.62     28.04 o 
  -4   6  13       10.52       48.44     12.97 o 
  -3   6  13        0.58       38.64     13.41 o 
  -2   6  13       51.45       30.63     15.02 o 
  -1   6  13      152.26      128.45     21.26 o 
   0   6  13       56.31       49.23      9.61 o 
   1   6  13      157.90      137.33     23.87 o 
   2   6  13       50.69       35.55     10.19 o 
   3   6  13        3.49       -5.96     11.60 o 
   4   6  13       10.56      -24.79     26.50 o 
   5   6  13       53.62       67.34     13.38 o 
  -4   7  13        7.07       30.43     21.80 o 
  -3   7  13       70.31       89.42     38.07 o 
  -2   7  13      101.58      124.01     20.90 o 
  -1   7  13       40.94       59.11     20.13 o 
   0   7  13       26.56       19.24     11.57 o 
   1   7  13       42.98       25.79     10.38 o 
   2   7  13      121.97      156.78     15.35 o 
   3   7  13       64.42       56.35     17.40 o 
   4   7  13       13.11       18.01     11.02 o 
  -3   8  13       16.71       14.87     28.92 o 
  -2   8  13       12.43       15.82     13.11 o 
  -1   8  13       55.53       62.99     15.64 o 
   0   8  13       87.40       72.92     12.60 o 
   1   8  13       55.37       49.61     10.85 o 
   2   8  13       13.28       32.92     18.57 o 
   3   8  13       17.50       51.90     17.00 o 
  -2   9  13        6.91       38.14     12.67 o 
  -1   9  13       55.17       40.10     11.77 o 
   0   9  13       46.99       36.63     17.18 o 
   1   9  13       51.30       27.16     16.44 o 
   2   9  13       14.67       -1.72     20.85 o 
  -1  10  13        7.89        9.08     12.28 o 
   0  10  13       45.37       36.69     24.24 o 
   1  10  13        8.48       10.61     15.38 o 
   0   0  14      167.67      183.38     42.22 o 
   1   0  14        4.99       -0.20     19.17 o 
   2   0  14       17.34       15.89     11.91 o 
   3   0  14      261.97      242.85     23.89 o 
   4   0  14        6.89       12.08     16.12 o 
   5   0  14       18.57        9.53     14.90 o 
  -5   1  14        4.79       35.17     16.41 o 
  -4   1  14       35.91       46.08     19.65 o 
  -3   1  14      107.13       91.99     21.61 o 
  -2   1  14       50.73       59.51     15.49 o 
  -1   1  14       21.64       46.24     17.58 o 
   0   1  14      185.05      185.73     31.36 o 
   1   1  14       21.46       28.25     14.20 o 
   2   1  14       44.58       37.80     14.20 o 
   3   1  14      108.94       92.78     21.76 o 
   4   1  14       38.08       61.05     13.38 o 
   5   1  14        5.02        8.98     25.98 o 
  -5   2  14        8.45       36.09     29.42 o 
  -4   2  14       31.24       30.03     12.88 o 
  -3   2  14      127.94      126.03     22.20 o 
  -2   2  14       34.98       59.55     20.02 o 
  -1   2  14       73.92       69.03     13.32 o 
   0   2  14      115.33      118.71     30.25 o 
   1   2  14       81.13       99.37     17.10 o 
   2   2  14       41.45       28.07     16.86 o 
   3   2  14      145.67      122.86     21.37 o 
   4   2  14       24.83       28.23     14.83 o 
   5   2  14        7.97        3.68     14.68 o 
  -5   3  14        8.15       15.55     16.97 o 
  -4   3  14       38.72       46.00     16.39 o 
  -3   3  14       66.35       97.72     23.28 o 
  -2   3  14       36.24       72.30     20.30 o 
  -1   3  14       31.12       45.71     16.68 o 
   0   3  14      184.74      203.42     23.37 o 
   1   3  14       31.72       18.71     15.90 o 
   2   3  14       45.35        9.88     27.39 o 
   3   3  14       61.54       54.29     15.10 o 
   4   3  14       49.22       56.86     29.17 o 
   5   3  14       11.71       -2.08     12.59 o 
  -5   4  14       39.06       28.95     18.96 o 
  -4   4  14       17.50       48.80     15.77 o 
  -3   4  14       75.75       87.43     18.37 o 
  -2   4  14       49.29       65.52     17.62 o 
  -1   4  14       58.57       43.68     22.31 o 
   0   4  14       78.09       91.77     16.80 o 
   1   4  14       66.11       58.04     15.25 o 
   2   4  14       40.22       47.36     23.04 o 
   3   4  14       57.88       68.34     18.60 o 
   4   4  14       10.92       26.46     12.93 o 
   5   4  14       41.78        4.90     17.68 o 
  -4   5  14       44.33       26.73     16.73 o 
  -3   5  14       11.89      -16.38     19.87 o 
  -2   5  14       61.87       64.49     17.33 o 
  -1   5  14       81.65       55.28     21.25 o 
   0   5  14      121.23      119.80     26.49 o 
   1   5  14       73.04       56.68     13.84 o 
   2   5  14       59.22       36.98     15.37 o 
   3   5  14       18.16       32.78     17.09 o 
   4   5  14       37.48       33.21     12.48 o 
  -4   6  14       54.59       27.47     14.78 o 
  -3   6  14       52.38       66.07     21.69 o 
  -2   6  14       18.68       26.25     14.69 o 
  -1   6  14       93.35       41.51     17.91 o 
   0   6  14        8.61       20.65     13.09 o 
   1   6  14       91.82       68.54     19.23 o 
   2   6  14       20.04       47.30     22.06 o 
   3   6  14       67.75      109.94     21.29 o 
   4   6  14       58.35       30.50     15.81 o 
  -3   7  14        9.90        2.28     13.26 o 
  -2   7  14       36.53       76.42     16.88 o 
  -1   7  14       30.69       24.95     12.74 o 
   0   7  14       85.70       75.53     14.51 o 
   1   7  14       36.15       43.02     15.44 o 
   2   7  14       38.58       34.61     11.26 o 
   3   7  14       11.19       27.33     14.37 o 
  -2   8  14       34.73       46.08     12.72 o 
  -1   8  14       35.66       55.33     14.39 o 
   0   8  14        3.41       11.66     11.46 o 
   1   8  14       40.98       19.69     23.19 o 
   2   8  14       36.37       31.99      9.49 o 
   1   0  15       27.02       22.53     14.94 o 
   2   0  15      124.53       77.94     21.58 o 
   3   0  15        3.83       20.87     10.60 o 
   4   0  15       65.30       71.27     15.72 o 
  -4   1  15       12.35       27.24     12.58 o 
  -3   1  15        0.18        1.44     20.40 o 
  -2   1  15       36.34       29.88     31.57 o 
  -1   1  15      139.11      142.50     24.58 o 
   0   1  15        7.67       35.26     14.83 o 
   1   1  15      127.97       97.53     24.79 o 
   2   1  15       44.44       87.51     19.55 o 
   3   1  15        0.07       42.23     14.64 o 
   4   1  15       15.92       37.89     17.64 o 
  -4   2  15       52.62       53.19     15.12 o 
  -3   2  15        2.47       -8.08     16.60 o 
  -2   2  15      100.30       76.85     17.41 o 
  -1   2  15       54.40       26.17     15.36 o 
   0   2  15        0.04      -10.51     19.18 o 
   1   2  15       59.36       60.30     20.70 o 
   2   2  15      121.29      119.78     36.66 o 
   3   2  15        4.49       38.58     14.52 o 
   4   2  15       46.44       57.95     18.95 o 
  -4   3  15       39.40       34.97     15.62 o 
  -3   3  15        9.90       11.89     21.05 o 
  -2   3  15       15.37       28.35     16.64 o 
  -1   3  15       60.41       95.15     22.95 o 
   0   3  15       31.29       34.90     13.94 o 
   1   3  15       63.29       74.30     18.44 o 
   2   3  15       21.26       25.12     13.64 o 
   3   3  15       12.16       16.42     14.34 o 
   4   3  15       38.23       54.10     16.11 o 
  -3   4  15       39.02       24.62     15.89 o 
  -2   4  15       50.28       68.94     14.11 o 
  -1   4  15       35.34       19.98     15.99 o 
   0   4  15        0.20       -6.97     18.09 o 
   1   4  15       27.26       30.24     15.11 o 
   2   4  15       54.82       56.17     13.81 o 
   3   4  15       32.09       19.05     18.75 o 
  -3   5  15       39.46       48.56     17.34 o 
  -2   5  15       48.43       84.02     16.25 o 
  -1   5  15       54.59       61.56     15.49 o 
   0   5  15       33.76       31.64     16.68 o 
   1   5  15       52.69       64.43     28.44 o 
   2   5  15       50.23       48.73     13.80 o 
   3   5  15       32.92       35.97     19.19 o 
  -2   6  15       42.05       53.29     18.74 o 
  -1   6  15       44.23       42.64     13.96 o 
   0   6  15        4.83       32.28     13.91 o 
   1   6  15       52.36       38.00     16.06 o 
   2   6  15       31.26       41.09     17.62 o 
  -1   7  15        9.43       37.16     17.67 o 
   0   7  15       56.56       72.78     21.59 o 
   1   7  15        8.96       19.97     24.25 o 
   0   0  16       78.57      143.72     48.69 o 
   1   0  16        1.92       23.76     28.90 o 
   2   0  16       24.24       16.36     14.90 o 
   3   0  16        0.18       -8.31     18.79 o 
  -3   1  16       47.91       22.98     12.23 o 
  -2   1  16        2.33       12.42     17.08 o 
  -1   1  16       57.10       52.29     18.32 o 
   0   1  16       10.81       17.65     12.68 o 
   1   1  16       51.67       31.62     17.20 o 
   2   1  16        2.63       -7.38     18.97 o 
   3   1  16       43.35       45.28     16.44 o 
  -3   2  16        5.22      -19.93     19.93 o 
  -2   2  16        8.76       46.62     17.52 o 
  -1   2  16        9.09        4.81     18.89 o 
   0   2  16      149.98      178.78     31.88 o 
   1   2  16        9.17       46.37     21.53 o 
   2   2  16        6.98       11.36     13.94 o 
   3   2  16        3.56        1.30     15.93 o 
  -2   3  16       19.12       30.52     18.31 o 
  -1   3  16       19.94       22.18     15.51 o 
   0   3  16        1.20        3.78     14.41 o 
   1   3  16       16.77       26.08     17.54 o 
   2   3  16       15.47       19.42     17.15 o 
  -2   4  16       40.90       34.78     14.95 o 
  -1   4  16       21.58       34.32     16.64 o 
   0   4  16       47.21       11.58     17.13 o 
   1   4  16       20.83       26.38     15.53 o 
   2   4  16       45.70       26.59     15.77 o 
  -1   5  16       10.87       32.84     21.11 o 
   0   5  16       14.10       38.23     13.26 o 
   1   5  16       12.57       11.42     17.49 o 
   1   0  17        4.04      -16.07     16.07 o 
  -1   1  17       40.48       58.62     14.26 o 
   0   1  17        0.14        2.01     18.72 o 
   1   1  17       47.91       56.52     39.88 o 
   0   2  17        4.47       21.87     14.72 o 
                                                 
